# Supplementary material for: The genetic impact of heat stress on the egg production of Thai native chickens (Pradu Hang dum)
Source: PLoS One. 2023 Feb 3;18(2):e0281328. doi: 10.1371/journal.pone.0281328 (PMC9897533; doi:10.1371/journal.pone.0281328)
Supplement: S1 File — (XLSX) [file pone.0281328.s001.xlsx]

## Sheet: RawData
													1		2		3		4		5		6		7		8		9		10		11		12
No	ID	Cock	Hen	Hatch	Gen	EFE	AFE	BirthDate	Date_FirstEgg	Month	Year	EggTotal	Jan	date	Feb	date	Mar	date	Apr	date	May	date	Jun	date	Jul	date	Aug	date	Sep	date	Oct	date	Nov	date	Dec	date
1	109	g4234	g4097	1.1	1	2200	174	2007-04-12	2007-10-02	10	2007	175	16	119	12	149	20	179	18	209	14	239	19	269	10	299	11	329	5	359	18	29	14	59	18	89
2	127	g2348	g3702	1.1	1	1880	176	2007-04-12	2007-10-04	10	2007	181	18	117	18	147	14	177	20	207	14	237	19	267	13	297	3	327	4	357	16	27	21	57	21	87
3	130	g4458	g4156	1.1	1	2120	199	2007-04-12	2007-10-27	10	2007	123	23	94	6	124	2	154	0	184	3	214	26	244	14	274	6	304	4	334	4	4	22	34	13	64
4	136	g3750	g3907	1.1	1	1760	199	2007-04-12	2007-10-27	10	2007	84	1	94	14	124	10	154	17	184	10	214	5	244	2	274	1	304	0	334	1	4	9	34	14	64
5	142	g2981	g3192	1.1	1	2300	190	2007-04-12	2007-10-18	10	2007	175	20	103	21	133	19	163	18	193	15	223	12	253	12	283	4	313	4	343	9	13	19	43	22	73
6	156	g4197	g4756	1.1	1	2200	199	2007-04-12	2007-10-27	10	2007	130	2	94	20	124	22	154	23	184	20	214	17	244	7	274	2	304	7	334	1	4	2	34	7	64
7	203	g4197	g4756	1.1	1	2000	188	2007-04-12	2007-10-16	10	2007	148	15	105	15	135	16	165	14	195	13	225	14	255	7	285	6	315	2	345	11	15	17	45	18	75
8	216	g4410	g4296	1.1	1	2320	226	2007-04-12	2007-11-23	11	2007	66	9	68	0	98	15	128	17	158	5	188	0	218	0	248	8	278	0	308	0	338	3	8	9	38
9	231	g3750	g4630	1.1	1	2140	209	2007-04-12	2007-11-06	11	2007	132	12	85	14	115	11	145	18	175	4	205	14	235	7	265	7	295	2	325	0	355	18	25	25	55
10	237	g4435	g5292	1.1	1	1940	188	2007-04-12	2007-10-16	10	2007	114	5	105	10	135	10	165	22	195	9	225	21	255	9	285	5	315	0	345	1	15	17	45	5	75
11	239	g4458	g5120	1.1	1	2000	190	2007-04-12	2007-10-18	10	2007	90	5	103	2	133	14	163	20	193	7	223	14	253	5	283	2	313	0	343	5	13	9	43	7	73
12	248	g4458	g4878	1.1	1	2300	174	2007-04-12	2007-10-02	10	2007	108	2	119	13	149	15	179	14	209	8	239	9	269	14	299	5	329	0	359	8	29	19	59	1	89
13	251	g4458	g5120	1.2	1	1880	195	2007-04-19	2007-10-30	10	2007	62	4	91	2	121	15	151	11	181	10	211	2	241	0	271	0	301	0	331	1	1	6	31	11	61
14	257	0	0	1.2	1	1760	150	2007-04-19	2007-09-15	9	2007	181	18	136	18	166	23	196	23	226	20	256	19	286	9	316	6	346	8	16	10	46	15	76	12	106
15	272	g4168	g4408	1.2	1	2680	212	2007-04-19	2007-11-16	11	2007	145	16	75	15	105	16	135	16	165	19	195	20	225	13	255	7	285	0	315	0	345	6	15	17	45
16	280	g7231	g4139	1.2	1	2080	191	2007-04-19	2007-10-26	10	2007	37	2	95	0	125	4	155	1	185	1	215	2	245	2	275	2	305	0	335	3	5	16	35	4	65
17	284	g3705	0	1.2	1	1760	137	2007-04-19	2007-09-02	9	2007	177	17	149	17	179	22	209	24	239	17	269	16	299	17	329	7	359	7	29	11	59	15	89	7	119
18	285	g4168	g4509	1.2	1	2200	184	2007-04-19	2007-10-19	10	2007	176	2	102	11	132	16	162	21	192	23	222	16	252	19	282	14	312	5	342	9	12	21	42	19	72
19	286	g2493	g5720	1.2	1	1760	192	2007-04-19	2007-10-27	10	2007	127	0	94	10	124	21	154	16	184	15	214	13	244	5	274	7	304	7	334	5	4	19	34	9	64
20	287	g2918	g4762	1.2	1	2540	192	2007-04-19	2007-10-27	10	2007	98	12	94	13	124	13	154	13	184	2	214	0	244	1	274	1	304	0	334	2	4	17	34	24	64
21	397	g7231	g4939	1.2	1	1860	168	2007-04-19	2007-10-03	10	2007	75	0	118	0	148	20	178	0	208	2	238	14	268	0	298	4	328	0	358	18	28	16	58	1	88
22	402	g4435	g6088	1.2	1	1920	170	2007-04-19	2007-10-05	10	2007	144	18	116	22	146	18	176	11	206	7	236	3	266	6	296	7	326	0	356	9	26	21	56	22	86
23	404	g2918	g4762	1.2	1	1820	206	2007-04-19	2007-11-10	11	2007	154	21	81	17	111	23	141	20	171	24	201	13	231	0	261	0	291	0	321	0	351	17	21	19	51
24	411	g2918	g4762	1.2	1	2020	182	2007-04-19	2007-10-17	10	2007	111	0	104	5	134	20	164	17	194	18	224	5	254	1	284	6	314	0	344	7	14	22	44	10	74
25	414	g2981	g3192	1.2	1	2200	208	2007-04-19	2007-11-12	11	2007	140	8	79	12	109	13	139	16	169	12	199	17	229	11	259	8	289	4	319	0	349	14	19	25	49
26	428	g4313	g4025	1.2	1	1660	178	2007-04-19	2007-10-13	10	2007	62	10	108	8	138	4	168	13	198	12	228	6	258	0	288	0	318	0	348	9	18	0	48	0	78
27	437	g4234	g5203	1.2	1	2600	192	2007-04-19	2007-10-27	10	2007	86	4	94	7	124	14	154	22	184	16	214	0	244	0	274	0	304	0	334	1	4	9	34	13	64
28	470	g7238	g4431	1.2	1	1700	192	2007-04-19	2007-10-27	10	2007	125	7	94	5	124	15	154	19	184	21	214	16	244	8	274	0	304	0	334	2	4	20	34	12	64
29	487	g2981	g4383	1.2	1	2340	213	2007-04-19	2007-11-17	11	2007	176	17	74	13	104	25	134	23	164	17	194	23	224	14	254	11	284	6	314	0	344	5	14	22	44
30	513	g2696	g4760	1.2	1	2220	206	2007-04-19	2007-11-10	11	2007	63	0	81	4	111	15	141	10	171	15	201	7	231	1	261	0	291	0	321	0	351	8	21	3	51
31	514	g7231	g4939	1.2	1	1920	192	2007-04-19	2007-10-27	10	2007	171	23	94	9	124	19	154	24	184	20	214	20	244	18	274	11	304	0	334	1	4	9	34	17	64
32	516	g5705	g4751	1.2	1	1940	193	2007-04-19	2007-10-28	10	2007	139	19	93	10	123	18	153	18	183	13	213	17	243	1	273	7	303	0	333	2	3	21	33	13	63
33	541	g4435	g5474	1.2	1	2020	202	2007-04-19	2007-11-06	11	2007	94	5	85	1	115	10	145	14	175	12	205	10	235	7	265	9	295	0	325	0	355	16	25	10	55
34	606	g4313	g4987	1.3	1	1860	176	2007-04-26	2007-10-18	10	2007	125	19	103	13	133	10	163	22	193	6	223	16	253	15	283	9	313	5	343	1	13	0	43	9	73
35	611	g3705	g4018	1.3	1	2080	207	2007-04-26	2007-11-18	11	2007	127	15	73	10	103	23	133	8	163	17	193	1	223	13	253	5	283	4	313	0	343	10	13	21	43
36	623	g3730	g5113	1.3	1	2160	207	2007-04-26	2007-11-18	11	2007	145	7	73	11	103	22	133	18	163	20	193	18	223	9	253	8	283	10	313	1	343	7	13	14	43
37	629	g2493	g4332	1.3	1	1820	173	2007-04-26	2007-10-15	10	2007	49	0	106	0	136	4	166	21	196	12	226	0	256	9	286	0	316	1	346	2	16	0	46	0	76
38	633	g4234	g3806	1.3	1	2500	183	2007-04-26	2007-10-25	10	2007	152	12	96	2	126	17	156	17	186	24	216	22	246	17	276	12	306	13	336	3	6	8	36	5	66
39	636	g7231	g2882	1.3	1	2200	208	2007-04-26	2007-11-19	11	2007	92	18	72	2	102	17	132	11	162	5	192	14	222	0	252	5	282	0	312	0	342	6	12	14	42
40	650	g4458	g4127	1.3	1	2180	202	2007-04-26	2007-11-13	11	2007	126	4	78	1	108	18	138	19	168	18	198	15	228	14	258	14	288	8	318	3	348	7	18	5	48
41	665	0	0	1.3	1	1780	191	2007-04-26	2007-11-02	11	2007	190	17	89	18	119	21	149	21	179	17	209	23	239	15	269	12	299	3	329	0	359	23	29	20	59
42	687	g4037	g5526	1.3	1	2500	208	2007-04-26	2007-11-19	11	2007	122	1	72	10	102	20	132	18	162	19	192	15	222	10	252	2	282	1	312	0	342	7	12	19	42
43	697	g2981	g3192	1.3	1	.	206	2007-04-26	2007-11-17	11	2007	179	15	74	16	104	25	134	23	164	21	194	16	224	14	254	12	284	14	314	2	344	4	14	17	44
44	705	g4168	0	1.3	1	2020	189	2007-04-26	2007-10-31	10	2007	148	11	90	9	120	20	150	21	180	14	210	18	240	9	270	11	300	1	330	1	0	19	30	14	60
45	706	g3211	g4957	1.3	1	2620	194	2007-04-26	2007-11-05	11	2007	56	13	86	7	116	9	146	1	176	2	206	0	236	0	266	0	296	0	326	0	356	11	26	13	56
46	714	g4435	g5474	1.3	1	2200	189	2007-04-26	2007-10-31	10	2007	149	0	90	2	120	17	150	22	180	20	210	23	240	17	270	13	300	5	330	1	0	21	30	8	60
47	730	g3705	g5695	1.3	1	2100	225	2007-04-26	2007-12-06	12	2007	115	15	55	22	85	17	115	18	145	9	175	7	205	10	235	6	265	5	295	0	325	0	355	6	25
48	736	g4458	g4878	1.3	1	1780	172	2007-04-26	2007-10-14	10	2007	129	11	107	11	137	19	167	20	197	16	227	17	257	9	287	7	317	2	347	2	17	6	47	9	77
49	747	g2348	g4004	1.3	1	2400	197	2007-04-26	2007-11-08	11	2007	145	0	83	11	113	13	143	21	173	25	203	19	233	22	263	5	293	1	323	0	353	11	23	17	53
50	757	g3705	g4018	1.3	1	2300	193	2007-04-26	2007-11-04	11	2007	78	12	87	17	117	22	147	2	177	1	207	0	237	1	267	3	297	0	327	1	357	10	27	9	57
51	760	g2696	g4434	1.3	1	2540	185	2007-04-26	2007-10-27	10	2007	94	2	94	0	124	14	154	22	184	17	214	12	244	7	274	0	304	2	334	1	4	7	34	10	64
52	763	g4458	g4218	1.3	1	1960	185	2007-04-26	2007-10-27	10	2007	159	12	94	18	124	13	154	20	184	17	214	16	244	18	274	15	304	5	334	1	4	11	34	13	64
53	769	g4435	g5474	1.3	1	2080	175	2007-04-26	2007-10-17	10	2007	105	10	104	9	134	16	164	8	194	16	224	5	254	3	284	0	314	0	344	6	14	19	44	13	74
54	781	g4313	g4704	2.1	1	2170	204	2007-05-11	2007-11-30	11	2007	48	0	61	12	91	13	121	9	151	3	181	3	211	2	241	0	271	0	301	0	331	1	1	5	31
55	788	g4302	g5167	2.1	1	2420	186	2007-05-11	2007-11-12	11	2007	128	7	79	12	109	20	139	13	169	18	199	13	229	13	259	5	289	3	319	1	349	6	19	17	49
56	790	g4410	g5223	2.1	1	2140	207	2007-05-11	2007-12-03	12	2007	24	0	58	8	88	1	118	6	148	1	178	3	208	0	238	0	268	0	298	0	328	0	358	5	28
57	802	g4197	g4400	2.1	1	2200	179	2007-05-11	2007-11-05	11	2007	72	11	86	13	116	10	146	8	176	7	206	2	236	0	266	0	296	0	326	0	356	12	26	9	56
58	809	g3730	g5260	2.1	1	2420	191	2007-05-11	2007-11-17	11	2007	138	18	74	16	104	25	134	18	164	21	194	16	224	10	254	4	284	0	314	0	344	3	14	7	44
59	830	g4197	g5675	2.1	1	2560	245	2007-05-11	2008-01-10	1	2008	83	3	21	13	51	15	81	16	111	16	141	9	171	8	201	3	231	0	261	0	291	0	321	0	351
60	838	g4410	g5223	2.1	1	2380	220	2007-05-11	2007-12-16	12	2007	41	2	45	4	75	8	105	2	135	5	165	9	195	0	225	5	255	0	285	0	315	0	345	6	15
61	840	g4435	g5327	2.1	1	2220	210	2007-05-11	2007-12-06	12	2007	137	8	55	11	85	20	115	20	145	21	175	15	205	7	235	9	265	10	295	2	325	0	355	14	25
62	844	g4197	g5299	2.1	1	2360	233	2007-05-11	2007-12-29	12	2007	105	16	32	20	62	21	92	20	122	7	152	13	182	0	212	7	242	0	272	0	302	0	332	1	2
63	848	g2918	g4288	2.1	1	2160	219	2007-05-11	2007-12-15	12	2007	107	0	46	5	76	21	106	22	136	22	166	19	196	14	226	0	256	0	286	0	316	0	346	4	16
64	851	g3583	g4097	2.1	1	2260	205	2007-05-11	2007-12-01	12	2007	142	7	60	5	90	22	120	24	150	24	180	19	210	13	240	14	270	6	300	0	330	0	360	8	30
65	863	g7238	g5902	2.1	1	1840	183	2007-05-11	2007-11-09	11	2007	110	11	82	15	112	20	142	15	172	9	202	0	232	0	262	10	292	6	322	0	352	11	22	13	52
66	865	g3211	g3034	2.1	1	2160	193	2007-05-11	2007-11-19	11	2007	174	5	72	20	102	23	132	26	162	24	192	19	222	13	252	11	282	7	312	4	342	8	12	14	42
67	868	g2609	g5474	2.1	1	1920	168	2007-05-11	2007-10-25	10	2007	100	9	96	13	126	15	156	5	186	8	216	9	246	4	276	4	306	0	336	5	6	18	36	10	66
68	874	g3583	g3806	2.1	1	1920	174	2007-05-11	2007-10-31	10	2007	159	11	90	16	120	11	150	11	180	24	210	23	240	18	270	3	300	3	330	1	0	19	30	19	60
69	877	g3772	g3846	2.1	1	2120	185	2007-05-11	2007-11-11	11	2007	97	5	80	6	110	21	140	18	170	17	200	14	230	11	260	0	290	0	320	0	350	5	20	0	50
70	885	g3211	g5218	2.1	1	2220	191	2007-05-11	2007-11-17	11	2007	96	13	74	18	104	18	134	1	164	13	194	12	224	0	254	4	284	0	314	0	344	11	14	6	44
71	892	g2918	g4794	2.1	1	2280	275	2007-05-11	2008-02-09	2	2008	71	0	352	13	22	21	52	16	82	4	112	5	142	7	172	5	202	0	232	0	262	0	292	0	322
72	901	g2918	g5944	2.1	1	2520	193	2007-05-11	2007-11-19	11	2007	96	9	72	8	102	6	132	14	162	6	192	7	222	13	252	8	282	0	312	0	342	8	12	17	42
73	908	g2918	g4794	2.1	1	2220	183	2007-05-11	2007-11-09	11	2007	131	8	82	12	112	21	142	18	172	19	202	16	232	6	262	4	292	4	322	0	352	14	22	9	52
74	912	g3730	g5267	2.1	1	2360	187	2007-05-11	2007-11-13	11	2007	141	21	78	19	108	22	138	20	168	19	198	12	228	0	258	9	288	4	318	0	348	8	18	7	48
75	913	g4313	g5113	2.1	1	2040	176	2007-05-11	2007-11-02	11	2007	116	1	89	10	119	17	149	10	179	13	209	12	239	12	269	4	299	6	329	0	359	21	29	10	59
76	923	g3705	g3671	2.1	1	2220	175	2007-05-11	2007-11-01	11	2007	108	19	90	17	120	24	150	13	180	7	210	0	240	0	270	0	300	0	330	0	360	10	30	18	60
77	915	g3772	g4957	2.1	1	2240	212	2007-05-11	2007-12-08	12	2007	73	9	53	7	83	12	113	15	143	2	173	12	203	0	233	6	263	0	293	0	323	0	353	10	23
78	938	0	0	2.2	1	1940	185	2007-05-18	2007-11-18	11	2007	172	24	73	22	103	27	133	22	163	17	193	19	223	15	253	7	283	2	313	0	343	5	13	12	43
79	939	0	0	2.2	1	1840	176	2007-05-18	2007-11-09	11	2007	98	21	82	9	112	19	142	0	172	1	202	9	232	4	262	10	292	0	322	0	352	9	22	16	52
80	973	g3772	g4039	2.1	1	2240	185	2007-05-11	2007-11-11	11	2007	94	1	80	14	110	11	140	13	170	12	200	0	230	4	260	16	290	5	320	0	350	7	20	11	50
81	977	0	0	2.2	1	1700	171	2007-05-18	2007-11-04	11	2007	122	0	87	10	117	23	147	21	177	22	207	18	237	14	267	10	297	0	327	0	357	3	27	1	57
82	987	0	0	2.2	1	2040	220	2007-05-18	2007-12-23	12	2007	116	7	38	10	68	21	98	23	128	21	158	14	188	9	218	6	248	3	278	0	308	0	338	2	8
83	988	0	0	2.2	1	2220	245	2007-05-18	2008-01-17	1	2008	36	1	14	4	44	12	74	17	104	2	134	0	164	0	194	0	224	0	254	0	284	0	314	0	344
84	992	0	0	2.2	1	2060	185	2007-05-18	2007-11-18	11	2007	191	25	73	20	103	23	133	20	163	24	193	22	223	9	253	9	283	6	313	0	343	12	13	21	43
85	999	0	0	2.2	1	2320	176	2007-05-18	2007-11-09	11	2007	88	0	82	4	112	4	142	20	172	10	202	16	232	12	262	12	292	0	322	0	352	6	22	4	52
86	1010	0	0	2.2	1	2300	197	2007-05-18	2007-11-30	11	2007	92	10	61	12	91	21	121	13	151	11	181	3	211	6	241	5	271	2	301	0	331	1	1	8	31
87	1015	0	0	2.2	1	2420	276	2007-05-18	2008-02-17	2	2008	83	0	344	8	14	13	44	17	74	19	104	12	134	5	164	9	194	0	224	0	254	0	284	0	314
88	1019	0	0	2.2	1	2540	273	2007-05-18	2008-02-14	2	2008	101	0	347	11	17	25	47	12	77	14	107	19	137	6	167	6	197	8	227	0	257	0	287	0	317
89	1041	0	0	2.2	1	2200	180	2007-05-18	2007-11-13	11	2007	43	0	78	6	108	7	138	8	168	5	198	5	228	2	258	0	288	0	318	0	348	3	18	7	48
90	1047	0	0	2.2	1	2820	279	2007-05-18	2008-02-20	2	2008	70	0	341	7	11	24	41	12	71	14	101	9	131	4	161	0	191	0	221	0	251	0	281	0	311
91	1055	0	0	2.2	1	2140	275	2007-05-18	2008-02-16	2	2008	73	0	345	4	15	19	45	22	75	10	105	8	135	4	165	6	195	0	225	0	255	0	285	0	315
92	1059	0	0	2.3	1	2450	225	2007-05-25	2008-01-04	1	2008	102	13	27	1	57	19	87	21	117	8	147	7	177	14	207	14	237	5	267	0	297	0	327	0	357
93	1060	0	0	2.3	1	1820	202	2007-05-25	2007-12-12	12	2007	88	0	49	2	79	20	109	9	139	16	169	16	199	11	229	9	259	4	289	0	319	0	349	1	19
94	1069	0	0	2.3	1	1680	187	2007-05-25	2007-11-27	11	2007	40	3	64	8	94	13	124	3	154	2	184	5	214	2	244	1	274	0	304	0	334	1	4	2	34
95	1072	0	0	2.3	1	1760	160	2007-05-25	2007-10-31	10	2007	79	8	90	7	120	11	150	4	180	11	210	0	240	2	270	7	300	4	330	1	0	17	30	7	60
96	1080	0	0	2.3	1	1940	164	2007-05-25	2007-11-04	11	2007	95	3	87	11	117	23	147	7	177	11	207	11	237	0	267	6	297	0	327	0	357	10	27	13	57
97	1081	0	0	2.3	1	2220	178	2007-05-25	2007-11-18	11	2007	138	11	73	14	103	20	133	24	163	20	193	11	223	7	253	4	283	0	313	0	343	8	13	19	43
98	1095	0	0	2.3	1	2020	193	2007-05-25	2007-12-03	12	2007	90	5	58	8	88	23	118	11	148	9	178	11	208	6	238	4	268	7	298	0	328	0	358	6	28
99	1097	0	0	2.3	1	2280	227	2007-05-25	2008-01-06	1	2008	149	8	25	8	55	22	85	23	115	24	145	20	175	18	205	14	235	8	265	4	295	0	325	0	355
100	1100	0	0	2.3	1	2120	224	2007-05-25	2008-01-03	1	2008	92	9	28	18	58	19	88	12	118	13	148	9	178	6	208	6	238	0	268	0	298	0	328	0	358
101	1129	0	0	2.3	1	1900	229	2007-05-25	2008-01-08	1	2008	134	6	23	6	53	25	83	24	113	22	143	18	173	15	203	5	233	13	263	0	293	0	323	0	353
102	1145	0	0	2.3	1	2340	204	2007-05-25	2007-12-14	12	2007	106	19	47	12	77	15	107	14	137	11	167	12	197	0	227	6	257	4	287	0	317	0	347	13	17
103	1150	0	0	2.3	1	1820	173	2007-05-25	2007-11-13	11	2007	142	11	78	12	108	22	138	23	168	20	198	18	228	9	258	13	288	7	318	2	348	1	18	4	48
104	1151	0	0	2.3	1	2000	244	2007-05-25	2008-01-23	1	2008	117	2	8	14	38	19	68	14	98	16	128	18	158	10	188	12	218	10	248	2	278	0	308	0	338
105	1159	0	0	3.1	1	1960	163	2007-06-12	2007-11-21	11	2007	152	4	70	10	100	23	130	21	160	23	190	22	220	16	250	13	280	7	310	0	340	4	10	9	40
106	1162	0	0	3.1	1	2060	188	2007-06-12	2007-12-16	12	2007	89	0	45	2	75	12	105	19	135	20	165	21	195	14	225	0	255	0	285	0	315	0	345	1	15
107	1171	0	0	3.1	1	1940	179	2007-06-12	2007-12-07	12	2007	13	8	54	3	84	0	114	0	144	0	174	0	204	0	234	0	264	0	294	0	324	0	354	2	24
108	1175	0	0	3.1	1	2160	204	2007-06-12	2008-01-01	1	2008	49	1	30	6	60	12	90	4	120	8	150	7	180	0	210	11	240	0	270	0	300	0	330	0	360
109	1181	0	0	3.1	1	2140	212	2007-06-12	2008-01-09	1	2008	108	5	22	6	52	14	82	20	112	18	142	17	172	15	202	9	232	4	262	0	292	0	322	0	352
110	1193	0	0	3.1	1	2420	260	2007-06-12	2008-02-26	2	2008	82	0	335	2	5	25	35	25	65	20	95	10	125	0	155	0	185	0	215	0	245	0	275	0	305
111	1194	0	0	3.1	1	2700	251	2007-06-12	2008-02-17	2	2008	87	0	344	6	14	22	44	22	74	23	104	9	134	2	164	1	194	2	224	0	254	0	284	0	314
112	1195	0	0	3.2	1	1940	276	2007-06-19	2008-03-20	3	2008	81	0	311	0	341	18	11	16	41	18	71	11	101	12	131	6	161	0	191	0	221	0	251	0	281
113	1197	0	0	3.2	1	2320	242	2007-06-19	2008-02-15	2	2008	56	0	346	4	16	14	46	10	76	7	106	14	136	1	166	4	196	2	226	0	256	0	286	0	316
114	1199	0	0	3.2	1	2760	248	2007-06-19	2008-02-21	2	2008	86	0	340	6	10	19	40	20	70	15	100	12	130	5	160	9	190	0	220	0	250	0	280	0	310
115	1200	0	0	3.2	1	1980	177	2007-06-19	2007-12-12	12	2007	145	9	49	5	79	21	109	17	139	22	169	20	199	17	229	9	259	13	289	3	319	0	349	9	19
116	1206	0	0	3.2	1	2200	210	2007-06-19	2008-01-14	1	2008	31	1	17	5	47	7	77	9	107	3	137	5	167	0	197	0	227	1	257	0	287	0	317	0	347
117	1212	0	0	3.2	1	2500	255	2007-06-19	2008-02-28	2	2008	101	0	333	1	3	16	33	21	63	16	93	21	123	13	153	12	183	1	213	0	243	0	273	0	303
118	1216	0	0	3.2	1	1720	271	2007-06-19	2008-03-15	3	2008	84	0	316	0	346	14	16	13	46	17	76	15	106	18	136	7	166	0	196	0	226	0	256	0	286
119	1219	0	0	3.2	1	1850	201	2007-06-19	2008-01-05	1	2008	110	4	26	7	56	20	86	20	116	20	146	19	176	11	206	9	236	0	266	0	296	0	326	0	356
120	1221	0	0	3.2	1	2580	253	2007-06-19	2008-02-26	2	2008	89	0	335	2	5	20	35	20	65	19	95	14	125	4	155	7	185	3	215	0	245	0	275	0	305
121	1230	0	0	3.2	1	1780	153	2007-06-19	2007-11-18	11	2007	96	13	73	17	103	8	133	16	163	10	193	0	223	0	253	12	283	0	313	0	343	7	13	13	43
122	1231	0	0	3.2	1	2380	224	2007-06-19	2008-01-28	1	2008	86	1	3	12	33	19	63	15	93	10	123	12	153	8	183	5	213	4	243	0	273	0	303	0	333
123	1237	0	0	3.2	1	2880	276	2007-06-19	2008-03-20	3	2008	41	0	311	0	341	6	11	15	41	7	71	5	101	4	131	1	161	2	191	1	221	0	251	0	281
124	1239	0	0	3.2	1	2400	194	2007-06-19	2007-12-29	12	2007	101	0	32	2	62	14	92	21	122	22	152	19	182	10	212	12	242	0	272	0	302	0	332	1	2
125	1242	0	0	3.2	1	2260	198	2007-06-19	2008-01-02	1	2008	114	12	29	2	59	17	89	23	119	24	149	20	179	5	209	9	239	2	269	0	299	0	329	0	359
126	1243	0	0	3.2	1	2360	297	2007-06-19	2008-04-10	4	2008	99	0	291	2	321	10	351	18	21	23	51	19	81	16	111	11	141	0	171	0	201	0	231	0	261
127	1255	0	0	3.2	1	2200	197	2007-06-19	2008-01-01	1	2008	138	2	30	7	60	26	90	23	120	25	150	26	180	16	210	9	240	4	270	0	300	0	330	0	360
128	1261	0	0	3.2	1	2240	168	2007-06-19	2007-12-03	12	2007	62	0	58	11	88	19	118	2	148	17	178	7	208	0	238	0	268	0	298	0	328	0	358	6	28
129	1262	0	0	3.2	1	2540	183	2007-06-19	2007-12-18	12	2007	85	9	43	6	73	5	103	16	133	20	163	12	193	8	223	2	253	0	283	0	313	0	343	7	13
130	1265	0	0	3.2	1	2350	188	2007-06-19	2007-12-23	12	2007	104	7	38	7	68	18	98	21	128	21	158	10	188	13	218	3	248	0	278	0	308	0	338	4	8
131	1281	0	0	3.2	1	1920	198	2007-06-19	2008-01-02	1	2008	138	8	29	12	59	19	89	14	119	25	149	20	179	20	209	15	239	5	269	0	299	0	329	0	359
132	1284	0	0	3.2	1	2220	190	2007-06-19	2007-12-25	12	2007	42	1	36	8	66	9	96	3	126	5	156	5	186	5	216	2	246	0	276	0	306	0	336	4	6
133	1291	0	0	3.2	1	1880	168	2007-06-19	2007-12-03	12	2007	125	8	58	16	88	20	118	22	148	9	178	12	208	15	238	9	268	0	298	0	328	0	358	14	28
134	1294	0	0	3.2	1	2000	167	2007-06-19	2007-12-02	12	2007	146	8	59	18	89	22	119	20	149	22	179	14	209	15	239	6	269	0	299	0	329	0	359	21	29
135	1305	0	0	3.3	1	2180	240	2007-06-26	2008-02-20	2	2008	52	0	341	9	11	20	41	9	71	6	101	0	131	1	161	7	191	0	221	0	251	0	281	0	311
136	1309	0	0	3.3	1	2340	245	2007-06-26	2008-02-25	2	2008	76	0	336	3	6	14	36	18	66	18	96	18	126	5	156	0	186	0	216	0	246	0	276	0	306
138	1240	0	0	3.2	1	2360	264	2007-06-19	2008-03-08	3	2008	82	0	323	0	353	17	23	23	53	21	83	10	113	5	143	6	173	0	203	0	233	0	263	0	293
139	1319	0	0	3.3	1	2080	255	2007-06-26	2008-03-06	3	2008	89	0	325	1	355	16	25	21	55	22	85	20	115	5	145	4	175	0	205	0	235	0	265	0	295
140	1326	0	0	3.3	1	2080	190	2007-06-26	2008-01-01	1	2008	80	12	30	17	60	14	90	17	120	6	150	4	180	6	210	4	240	0	270	0	300	0	330	0	360
141	1337	0	0	3.3	1	2280	240	2007-06-26	2008-02-20	2	2008	99	0	341	5	11	24	41	14	71	26	101	9	131	12	161	2	191	7	221	0	251	0	281	0	311
142	1338	0	0	3.3	1	2120	206	2007-06-26	2008-01-17	1	2008	74	3	14	2	44	15	74	23	104	19	134	8	164	4	194	0	224	0	254	0	284	0	314	0	344
143	1339	0	0	3.3	1	2360	169	2007-06-26	2007-12-11	12	2007	50	1	50	7	80	8	110	13	140	12	170	6	200	0	230	2	260	0	290	0	320	0	350	1	20
144	1345	0	0	3.3	1	2200	170	2007-06-26	2007-12-12	12	2007	120	4	49	12	79	20	109	20	139	17	169	14	199	13	229	10	259	1	289	0	319	0	349	9	19
145	1350	0	0	3.3	1	2260	252	2007-06-26	2008-03-03	3	2008	109	0	328	14	358	22	28	4	58	22	88	18	118	12	148	12	178	5	208	0	238	0	268	0	298
146	1357	0	0	3.3	1	2100	175	2007-06-26	2007-12-17	12	2007	24	1	44	6	74	4	104	5	134	2	164	2	194	2	224	0	254	0	284	0	314	0	344	2	14
147	1358	0	0	3.3	1	2140	190	2007-06-26	2008-01-01	1	2008	98	3	30	11	60	16	90	9	120	17	150	19	180	10	210	9	240	4	270	0	300	0	330	0	360
148	1364	0	0	3.3	1	2240	193	2007-06-26	2008-01-04	1	2008	112	16	27	20	57	21	87	22	117	18	147	15	177	0	207	0	237	0	267	0	297	0	327	0	357
149	1371	0	0	3.3	1	1460	229	2007-06-26	2008-02-09	2	2008	84	0	352	7	22	14	52	15	82	14	112	16	142	2	172	9	202	7	232	0	262	0	292	0	322
150	1376	0	0	3.3	1	2360	252	2007-06-26	2008-03-03	3	2008	56	0	328	2	358	14	28	20	58	16	88	4	118	0	148	0	178	0	208	0	238	0	268	0	298
151	1380	0	0	3.3	1	2060	170	2007-06-26	2007-12-12	12	2007	79	14	49	17	79	1	109	21	139	2	169	0	199	0	229	12	259	4	289	0	319	0	349	8	19
152	1398	0	0	3.3	1	2720	232	2007-06-26	2008-02-12	2	2008	60	0	349	8	19	12	49	9	79	10	109	13	139	5	169	3	199	0	229	0	259	0	289	0	319
153	1416	0	0	3.3	1	.	187	2007-06-26	2007-12-29	12	2007	93	0	32	2	62	15	92	16	122	18	152	17	182	11	212	8	242	5	272	0	302	0	332	1	2
154	1422	0	0	3.3	1	2340	182	2007-06-26	2007-12-24	12	2007	101	1	37	13	67	15	97	13	127	20	157	13	187	8	217	11	247	4	277	0	307	0	337	3	7
155	1426	0	0	3.3	1	.	170	2007-06-26	2007-12-12	12	2007	109	10	49	14	79	18	109	14	139	17	169	12	199	9	229	7	259	2	289	1	319	0	349	5	19
156	1432	0	0	3.3	1	2300	252	2007-06-26	2008-03-03	3	2008	50	0	328	0	358	17	28	23	58	10	88	0	118	0	148	0	178	0	208	0	238	0	268	0	298
157	K2564	1034	874	4.1	1	1950	174	2008-06-24	2008-12-14	12	2008	146	16	47	13	77	18	107	26	137	16	167	23	197	24	227	0	257	0	287	0	317	0	347	10	17
158	K2585	1550	2016	4.2	1	2620	179	2008-07-01	2008-12-26	12	2008	94	7	35	6	65	20	95	15	125	9	155	17	185	18	215	0	245	0	275	0	305	0	335	2	5
159	K2590	932	885	4.2	1	2800	225	2008-07-01	2009-02-10	2	2009	46	0	351	12	21	16	51	1	81	3	111	14	141	0	171	0	201	0	231	0	261	0	291	0	321
160	K2595	559	714	4.2	1	2160	171	2008-07-01	2008-12-18	12	2008	147	23	43	18	73	27	103	21	133	20	163	21	193	7	223	0	253	0	283	0	313	0	343	10	13
161	K2609	1611	1626	4.1	1	1880	191	2008-06-24	2008-12-31	12	2008	100	16	30	16	60	13	90	15	120	15	150	12	180	12	210	0	240	0	270	0	300	0	330	1	0
162	K2614	1640	1619	4.1	1	2500	215	2008-06-24	2009-01-24	1	2009	100	5	7	20	37	24	67	15	97	16	127	12	157	8	187	0	217	0	247	0	277	0	307	0	337
163	K2615	932	885	4.1	1	2620	198	2008-06-24	2009-01-07	1	2009	77	17	24	23	54	20	84	0	114	17	144	0	174	0	204	0	234	0	264	0	294	0	324	0	354
164	K2624	131	130	4.1	1	2500	193	2008-06-24	2009-01-02	1	2009	99	11	29	19	59	21	89	17	119	13	149	9	179	9	209	0	239	0	269	0	299	0	329	0	359
165	K2642	412	284	4.1	1	2200	178	2008-06-24	2008-12-18	12	2008	121	21	43	17	73	19	103	18	133	14	163	11	193	12	223	0	253	0	283	0	313	0	343	9	13
166	K2649	1646	1644	4.1	1	1400	224	2008-06-24	2009-02-02	2	2009	90	0	359	13	29	19	59	20	89	18	119	11	149	9	179	0	209	0	239	0	269	0	299	0	329
167	K2660	1580	1778	4.1	1	2050	192	2008-06-24	2009-01-01	1	2009	99	2	30	18	60	23	90	16	120	21	150	11	180	8	210	0	240	0	270	0	300	0	330	0	360
168	K2665	1627	1641	4.1	1	2650	225	2008-06-24	2009-02-03	2	2009	76	0	358	10	28	15	58	15	88	20	118	8	148	8	178	0	208	0	238	0	268	0	298	0	328
169	K2678	1627	1641	4.1	1	2740	239	2008-06-24	2009-02-17	2	2009	55	0	344	9	14	17	44	6	74	10	104	8	134	5	164	0	194	0	224	0	254	0	284	0	314
170	K2680	559	402	4.1	1	2240	238	2008-06-24	2009-02-16	2	2009	95	0	345	5	15	21	45	21	75	20	105	11	135	15	165	2	195	0	225	0	255	0	285	0	315
171	K2723	1196	1310	4.1	1	2680	243	2008-06-24	2009-02-21	2	2009	88	0	340	4	10	22	40	22	70	20	100	9	130	11	160	0	190	0	220	0	250	0	280	0	310
172	K2724	1597	1727	4.1	1	2100	203	2008-06-24	2009-01-12	1	2009	132	12	19	20	49	23	79	22	109	13	139	24	169	17	199	1	229	0	259	0	289	0	319	0	349
173	K2731	1627	1574	4.1	1	2380	235	2008-06-24	2009-02-13	2	2009	67	0	348	7	18	12	48	11	78	18	108	11	138	8	168	0	198	0	228	0	258	0	288	0	318
174	K2732	412	284	4.1	1	2660	233	2008-06-24	2009-02-11	2	2009	86	0	350	12	20	21	50	12	80	16	110	14	140	11	170	0	200	0	230	0	260	0	290	0	320
175	K2741	412	514	4.1	1	2260	202	2008-06-24	2009-01-11	1	2009	91	3	20	8	50	18	80	13	110	19	140	14	170	15	200	1	230	0	260	0	290	0	320	0	350
176	K2749	559	0	4.1	1	2120	157	2008-06-24	2008-11-27	11	2008	81	19	64	17	94	9	124	15	154	0	184	1	214	0	244	0	274	0	304	0	334	3	4	17	34
177	K2753	1620	1763	4.2	1	1740	152	2008-07-01	2008-11-29	11	2008	167	26	62	19	92	21	122	23	152	22	182	15	212	18	242	0	272	0	302	0	332	2	2	21	32
178	K2778	1578	1703	4.2	1	2370	213	2008-07-01	2009-01-29	1	2009	83	1	2	15	32	18	62	9	92	19	122	12	152	9	182	0	212	0	242	0	272	0	302	0	332
179	K2788	1034	938	4.2	1	2240	188	2008-07-01	2009-01-04	1	2009	97	10	27	5	57	20	87	20	117	18	147	15	177	8	207	1	237	0	267	0	297	0	327	0	357
180	K2816	1196	1358	4.2	1	2600	230	2008-07-01	2009-02-15	2	2009	61	0	346	9	16	17	46	16	76	8	106	10	136	1	166	0	196	0	226	0	256	0	286	0	316
181	K2822	412	514	4.2	1	2020	196	2008-07-01	2009-01-12	1	2009	123	12	19	19	49	22	79	19	109	21	139	14	169	15	199	1	229	0	259	0	289	0	319	0	349
182	K2828	1578	1666	4.2	1	2460	229	2008-07-01	2009-02-14	2	2009	84	0	347	4	17	20	47	20	77	17	107	19	137	4	167	0	197	0	227	0	257	0	287	0	317
183	K2844	1034	874	4.2	1	2600	189	2008-07-01	2009-01-05	1	2009	107	12	26	16	56	15	86	17	116	20	146	17	176	9	206	1	236	0	266	0	296	0	326	0	356
184	K2846	1580	1779	4.2	1	2480	181	2008-07-01	2008-12-28	12	2008	43	10	33	11	63	8	93	0	123	4	153	2	183	5	213	0	243	0	273	0	303	0	333	3	3
185	K2854	412	606	4.2	1	1750	155	2008-07-01	2008-12-02	12	2008	66	0	59	5	89	19	119	3	149	17	179	7	209	7	239	3	269	0	299	0	329	0	359	5	29
186	K2858	1580	1778	4.2	1	2440	190	2008-07-01	2009-01-06	1	2009	35	1	25	10	55	10	85	5	115	6	145	0	175	3	205	0	235	0	265	0	295	0	325	0	355
187	K2870	876	788	4.2	1	2140	223	2008-07-01	2009-02-08	2	2009	118	0	353	10	23	23	53	20	83	24	113	20	143	19	173	2	203	0	233	0	263	0	293	0	323
188	K2871	559	714	4.2	1	2700	222	2008-07-01	2009-02-07	2	2009	65	0	354	13	24	21	54	3	84	13	114	9	144	6	174	0	204	0	234	0	264	0	294	0	324
189	K2880	1640	1619	4.2	1	2950	214	2008-07-01	2009-01-30	1	2009	41	1	1	11	31	11	61	8	91	7	121	3	151	0	181	0	211	0	241	0	271	0	301	0	331
190	K2887	1034	874	4.2	1	1720	166	2008-07-01	2008-12-13	12	2008	175	26	48	24	78	23	108	22	138	20	168	20	198	28	228	1	258	0	288	0	318	0	348	11	18
191	K2899	932	885	4.2	1	2720	202	2008-07-01	2009-01-18	1	2009	76	10	13	17	43	21	73	0	103	18	133	10	163	0	193	0	223	0	253	0	283	0	313	0	343
192	K2979	1597	1750	4.3	1	2400	176	2008-07-08	2008-12-30	12	2008	103	16	31	21	61	15	91	12	121	16	151	8	181	14	211	0	241	0	271	0	301	0	331	1	1
193	K2988	1620	1763	4.3	1	2560	178	2008-07-08	2009-01-01	1	2009	106	24	30	21	60	21	90	25	120	15	150	0	180	0	210	0	240	0	270	0	300	0	330	0	360
194	K2993	1580	1778	4.3	1	2260	174	2008-07-08	2008-12-28	12	2008	74	17	33	11	63	21	93	11	123	0	153	11	183	0	213	0	243	0	273	0	303	0	333	3	3
195	K2995	131	541	4.3	1	2500	203	2008-07-08	2009-01-26	1	2009	79	3	5	11	35	17	65	13	95	15	125	6	155	12	185	2	215	0	245	0	275	0	305	0	335
196	K2996	131	705	4.3	1	2850	189	2008-07-08	2009-01-12	1	2009	115	13	19	20	49	25	79	24	109	17	139	11	169	5	199	0	229	0	259	0	289	0	319	0	349
197	K2997	1620	1763	4.3	1	1760	160	2008-07-08	2008-12-14	12	2008	123	25	47	20	77	20	107	20	137	19	167	8	197	11	227	0	257	0	287	0	317	0	347	0	17
198	K2999	412	514	4.3	1	2200	179	2008-07-08	2009-01-02	1	2009	101	23	29	21	59	20	89	18	119	9	149	9	179	1	209	0	239	0	269	0	299	0	329	0	359
199	K3002	1580	1779	4.3	1	2360	172	2008-07-08	2008-12-26	12	2008	87	18	35	19	65	21	95	16	125	3	155	8	185	0	215	0	245	0	275	0	305	0	335	2	5
200	K3004	1597	1727	4.3	1	1900	210	2008-07-08	2009-02-02	2	2009	120	0	359	9	29	27	59	21	89	21	119	22	149	20	179	0	209	0	239	0	269	0	299	0	329
201	K3017	1034	874	4.3	1	2000	164	2008-07-08	2008-12-18	12	2008	92	15	43	12	73	14	103	15	133	11	163	10	193	11	223	0	253	0	283	0	313	0	343	4	13
202	K3021	1640	1604	4.3	1	2420	197	2008-07-08	2009-01-20	1	2009	112	8	11	14	41	23	71	18	101	19	131	16	161	14	191	0	221	0	251	0	281	0	311	0	341
203	K3024	1578	1692	4.3	1	2450	188	2008-07-08	2009-01-11	1	2009	83	12	20	18	50	17	80	17	110	10	140	4	170	5	200	0	230	0	260	0	290	0	320	0	350
204	K3025	1640	1604	4.3	1	3140	230	2008-07-08	2009-02-22	2	2009	94	0	339	5	9	27	39	23	69	15	99	13	129	11	159	0	189	0	219	0	249	0	279	0	309
205	K3027	1034	938	4.3	1	2140	186	2008-07-08	2009-01-09	1	2009	40	3	22	4	52	14	82	9	112	6	142	4	172	0	202	0	232	0	262	0	292	0	322	0	352
206	K3033	779	992	4.3	1	2720	244	2008-07-08	2009-03-08	3	2009	89	0	323	0	353	19	23	21	53	20	83	19	113	10	143	0	173	0	203	0	233	0	263	0	293
207	K3034	131	130	4.3	1	1520	176	2008-07-08	2008-12-30	12	2008	83	14	31	16	61	18	91	14	121	8	151	2	181	10	211	0	241	0	271	0	301	0	331	1	1
208	K3035	1034	868	4.2	1	1900	180	2008-07-01	2008-12-27	12	2008	83	6	34	8	64	19	94	14	124	15	154	14	184	4	214	0	244	0	274	0	304	0	334	3	4
209	K3039	1196	1358	4.3	1	2600	224	2008-07-08	2009-02-16	2	2009	43	0	345	8	15	15	45	11	75	6	105	3	135	0	165	0	195	0	225	0	255	0	285	0	315
210	K3041	1620	1763	4.3	1	2300	195	2008-07-08	2009-01-18	1	2009	127	9	13	21	43	24	73	21	103	19	133	16	163	17	193	0	223	0	253	0	283	0	313	0	343
211	K3045	1640	1564	4.3	1	2100	194	2008-07-08	2009-01-17	1	2009	109	9	14	13	44	18	74	21	104	18	134	17	164	13	194	0	224	0	254	0	284	0	314	0	344
212	K3049	1580	1778	4.3	1	2500	182	2008-07-08	2009-01-05	1	2009	71	1	26	6	56	16	86	15	116	13	146	12	176	8	206	0	236	0	266	0	296	0	326	0	356
213	K3051	1580	1722	4.3	1	2020	163	2008-07-08	2008-12-17	12	2008	67	18	44	9	74	10	104	14	134	2	164	5	194	0	224	0	254	0	284	0	314	0	344	9	14
214	K3056	0	0	0	1	1860	155	2008-07-23	2008-12-24	12	2008	115	20	37	19	67	22	97	19	127	17	157	9	187	6	217	0	247	0	277	0	307	0	337	3	7
215	K3108	0	0	0	1	1880	192	2008-07-23	2009-01-30	1	2009	68	2	1	23	31	23	61	12	91	0	121	3	151	5	181	0	211	0	241	0	271	0	301	0	331
216	K0102	559	402	1.1	2	2280	182	2008-03-25	2008-09-22	9	2008	45	0	129	0	159	0	189	0	219	0	249	0	279	5	309	11	339	6	9	17	39	6	69	0	99
217	K0111	810	977	1.1	2	1820	161	2008-03-25	2008-09-01	9	2008	114	7	150	10	180	9	210	12	240	12	270	7	300	11	330	4	360	12	30	3	60	12	90	15	120
218	K0116	932	939	1.1	2	2000	161	2008-03-25	2008-09-01	9	2008	139	12	150	18	180	0	210	0	240	19	270	0	300	11	330	0	360	29	30	13	60	19	90	18	120
219	K0117	1269	1294	1.1	2	2000	167	2008-03-25	2008-09-07	9	2008	130	1	144	1	174	2	204	16	234	12	264	12	294	12	324	9	354	19	24	21	54	13	84	12	114
220	K0118	891	874	1.1	2	2600	157	2008-03-25	2008-08-28	8	2008	175	15	153	5	183	11	213	10	243	21	273	10	303	15	333	5	3	20	33	21	63	22	93	20	123
221	K0123	981	1145	1.1	2	1740	165	2008-03-25	2008-09-05	9	2008	205	25	146	19	176	18	206	22	236	11	266	22	296	17	326	20	356	25	26	17	56	0	86	9	116
222	K0129	870	1150	1.1	2	2120	174	2008-03-25	2008-09-14	9	2008	160	17	137	19	167	12	197	12	227	13	257	6	287	14	317	6	347	7	17	8	47	23	77	23	107
223	K0135	932	992	1.1	2	2760	186	2008-03-25	2008-09-26	9	2008	177	20	125	12	155	0	185	0	215	13	245	16	275	17	305	19	335	18	5	20	35	20	65	22	95
224	K0149	981	874	1.1	2	2280	181	2008-03-25	2008-09-21	9	2008	185	12	130	11	160	19	190	4	220	17	250	11	280	30	310	13	340	8	10	21	40	17	70	22	100
225	K0156	651	623	1.1	2	1760	164	2008-03-25	2008-09-04	9	2008	126	18	147	0	177	5	207	13	237	8	267	6	297	0	327	1	357	16	27	22	57	22	87	15	117
226	K0157	651	623	1.1	2	2020	171	2008-03-25	2008-09-11	9	2008	164	21	140	5	170	9	200	12	230	5	260	12	290	7	320	13	350	14	20	23	50	22	80	21	110
227	K0175	464	757	1.1	2	2080	164	2008-03-25	2008-09-04	9	2008	107	13	147	10	177	0	207	8	237	7	267	10	297	10	327	9	357	8	27	10	57	12	87	10	117
228	K0181	1034	1019	1.1	2	2020	229	2008-03-25	2008-11-08	11	2008	116	8	83	11	113	4	143	10	173	14	203	6	233	17	263	16	293	6	323	3	353	12	23	9	53
229	K0208	472	611	1.1	2	2320	197	2008-03-25	2008-10-07	10	2008	109	0	114	20	144	18	174	0	204	11	234	8	264	0	294	0	324	0	354	17	24	21	54	14	84
230	K0211	1042	923	1.1	2	2300	183	2008-03-25	2008-09-23	9	2008	197	18	128	17	158	31	188	16	218	22	248	12	278	12	308	2	338	9	8	18	38	23	68	17	98
231	K0216	1042	923	1.1	2	2980	241	2008-03-25	2008-11-20	11	2008	115	21	71	15	101	13	131	5	161	11	191	4	221	4	251	8	281	7	311	0	341	7	11	20	41
232	K0220	1042	923	1.1	2	2460	180	2008-03-25	2008-09-20	9	2008	166	13	131	4	161	16	191	23	221	17	251	13	281	16	311	6	341	11	11	16	41	15	71	16	101
233	K0244	932	992	1.1	2	2180	170	2008-03-25	2008-09-10	9	2008	174	15	141	12	171	17	201	19	231	11	261	2	291	14	321	8	351	22	21	20	51	11	81	23	111
234	K0249	870	1129	1.1	2	1280	180	2008-03-25	2008-09-20	9	2008	204	21	131	7	161	14	191	15	221	20	251	14	281	20	311	7	341	9	11	26	41	26	71	25	101
235	K0261	918	1364	1.1	2	163	173	2008-03-25	2008-09-13	9	2008	140	2	138	0	168	17	198	15	228	12	258	6	288	3	318	9	348	12	18	24	48	20	78	20	108
236	K0266	1190	1345	1.1	2	2040	161	2008-03-25	2008-09-01	9	2008	154	17	150	6	180	9	210	9	240	11	270	2	300	9	330	5	360	21	30	21	60	21	90	23	120
237	K0267	1034	1019	1.1	2	1780	188	2008-03-25	2008-09-28	9	2008	86	18	123	0	153	0	183	0	213	0	243	9	273	10	303	0	333	2	3	16	33	19	63	12	93
238	K0337	412	514	1.2	2	1920	174	2008-04-01	2008-09-21	9	2008	175	21	130	9	160	13	190	0	220	21	250	7	280	18	310	14	340	8	10	24	40	23	70	17	100
239	K0345	981	874	1.2	2	2560	176	2008-04-01	2008-09-23	9	2008	118	12	128	5	158	18	188	12	218	4	248	0	278	2	308	0	338	6	8	19	38	20	68	20	98
240	K0364	1089	411	1.2	2	2350	207	2008-04-01	2008-10-24	10	2008	54	5	97	2	127	0	157	4	187	7	217	3	247	3	277	4	307	0	337	2	7	12	37	12	67
241	K0366	1324	1343	1.2	2	2680	185	2008-04-01	2008-10-02	10	2008	77	7	119	0	149	1	179	3	209	6	239	6	269	0	299	1	329	2	359	18	29	17	59	16	89
242	K0380	1324	1343	1.2	2	2040	166	2008-04-01	2008-09-13	9	2008	141	14	138	2	168	9	198	2	228	17	258	11	288	13	318	0	348	10	18	21	48	20	78	22	108
243	K0382	1269	1294	1.2	2	2000	154	2008-04-01	2008-09-01	9	2008	157	24	150	4	180	0	210	9	240	14	270	16	300	11	330	11	360	20	30	22	60	14	90	12	120
244	K0393	559	714	1.2	2	2260	228	2008-04-01	2008-11-14	11	2008	125	19	77	15	107	13	137	21	167	21	197	7	227	0	257	0	287	0	317	0	347	8	17	21	47
245	K0398	870	912	1.2	2	2620	235	2008-04-01	2008-11-21	11	2008	86	12	70	8	100	10	130	10	160	7	190	10	220	5	250	0	280	0	310	0	340	6	10	18	40
246	K0625	559	402	1.2	2	1820	240	2008-04-01	2008-11-26	11	2008	88	7	65	9	95	2	125	9	155	11	185	11	215	7	245	6	275	3	305	4	335	19	5	0	35
247	K0633	810	1097	1.2	2	2260	181	2008-04-01	2008-09-28	9	2008	111	7	123	4	153	0	183	5	213	14	243	6	273	20	303	2	333	10	3	13	33	12	63	18	93
248	K0635	932	992	1.2	2	2020	148	2008-04-01	2008-08-26	8	2008	189	12	155	4	185	16	215	12	245	18	275	6	305	12	335	11	5	24	35	24	65	25	95	25	125
249	K0644	981	863	1.2	2	2180	157	2008-04-01	2008-09-04	9	2008	147	7	147	3	177	14	207	6	237	4	267	11	297	11	327	8	357	15	27	30	57	19	87	19	117
250	K0647	876	892	1.2	2	1800	202	2008-04-01	2008-10-19	10	2008	40	7	102	5	132	1	162	0	192	0	222	0	252	0	282	0	312	0	342	7	12	10	42	10	72
251	K0657	1018	1081	1.2	2	2240	222	2008-04-01	2008-11-08	11	2008	96	0	83	5	113	18	143	15	173	17	203	13	233	4	263	2	293	0	323	0	353	10	23	12	53
252	K0724	1202	1219	1.3	2	1980	214	2008-04-08	2008-11-07	11	2008	134	18	84	21	114	6	144	13	174	5	204	6	234	9	264	10	294	5	324	0	354	18	24	23	54
253	K0764	490	706	1.3	2	2360	168	2008-04-08	2008-09-22	9	2008	126	4	129	12	159	28	189	12	219	16	249	9	279	11	309	0	339	6	9	3	39	20	69	5	99
254	K0744	569	142	1.3	2	2220	216	2008-04-08	2008-11-09	11	2008	108	23	82	11	112	13	142	19	172	5	202	0	232	0	262	0	292	0	322	0	352	16	22	21	52
255	K0766	1166	1281	1.3	2	1940	164	2008-04-08	2008-09-18	9	2008	99	7	133	6	163	9	193	0	223	13	253	3	283	4	313	7	343	6	13	18	43	17	73	9	103
256	K0768	981	874	1.3	2	2140	172	2008-04-08	2008-09-26	9	2008	164	17	125	5	155	17	185	16	215	10	245	0	275	4	305	24	335	8	5	19	35	22	65	22	95
257	K0776	1034	1010	1.3	2	2460	219	2008-04-08	2008-11-12	11	2008	73	4	79	10	109	18	139	8	169	14	199	3	229	5	259	5	289	0	319	0	349	1	19	5	49
258	K0813	1042	809	1.3	2	2540	202	2008-04-08	2008-10-26	10	2008	45	10	95	2	125	1	155	0	185	0	215	0	245	0	275	0	305	0	335	3	5	19	35	10	65
259	K0843	651	633	1.3	2	1920	170	2008-04-08	2008-09-24	9	2008	90	21	127	2	157	0	187	0	217	0	247	0	277	0	307	0	337	4	7	19	37	21	67	23	97
260	K0847	543	730	1.3	2	2360	207	2008-04-08	2008-10-31	10	2008	193	22	90	18	120	19	150	20	180	19	210	17	240	21	270	8	300	5	330	1	0	23	30	20	60
261	K0848	870	1095	1.3	2	1820	149	2008-04-08	2008-09-03	9	2008	115	9	148	5	178	16	208	9	238	11	268	6	298	5	328	4	358	16	28	10	58	11	88	13	118
262	K0850	1042	1069	1.3	2	2640	234	2008-04-08	2008-11-27	11	2008	62	19	64	9	94	0	124	6	154	0	184	4	214	1	244	0	274	0	304	0	334	2	4	21	34
263	K0860	569	109	1.3	2	1700	148	2008-04-08	2008-09-02	9	2008	143	21	149	16	179	17	209	15	239	13	269	13	299	11	329	1	359	1	29	0	59	17	89	18	119
264	K0882	131	705	1.3	2	2040	148	2008-04-08	2008-09-02	9	2008	41	1	149	2	179	2	209	1	239	5	269	0	299	3	329	0	359	6	29	2	59	17	89	2	119
265	K0913	932	992	1.3	2	2160	170	2008-04-08	2008-09-24	9	2008	120	9	127	0	157	0	187	1	217	8	247	12	277	14	307	0	337	6	7	23	37	25	67	22	97
266	K0916	981	938	1.3	2	1700	187	2008-04-08	2008-10-11	10	2008	203	16	110	18	140	19	170	15	200	19	230	20	260	17	290	14	320	12	350	16	20	19	50	18	80
267	K0925	981	863	1.3	2	2220	184	2008-04-08	2008-10-08	10	2008	119	10	113	9	143	18	173	11	203	11	233	8	263	6	293	4	323	3	353	13	23	13	53	13	83
268	K0896	981	938	1.3	2	1740	178	2008-04-08	2008-10-02	10	2008	122	1	119	2	149	20	179	18	209	10	239	12	269	3	299	3	329	5	359	20	29	9	59	19	89
269	K0899	810	1097	1.3	2	1630	215	2008-04-08	2008-11-08	11	2008	166	5	83	19	113	19	143	20	173	18	203	19	233	14	263	16	293	5	323	0	353	18	23	13	53
270	K0994	1196	763	2.1	2	1980	210	2008-04-23	2008-11-18	11	2008	45	13	73	0	103	0	133	0	163	0	193	0	223	0	253	0	283	0	313	0	343	10	13	22	43
271	K1014	569	908	2.1	2	2040	199	2008-04-23	2008-11-07	11	2008	115	14	84	0	114	2	144	20	174	14	204	9	234	3	264	12	294	0	324	0	354	18	24	23	54
272	K1019	464	987	2.1	2	2520	201	2008-04-23	2008-11-09	11	2008	134	8	82	4	112	21	142	21	172	18	202	7	232	12	262	6	292	3	322	0	352	13	22	21	52
273	K1041	859	1291	2.1	2	2240	179	2008-04-23	2008-10-18	10	2008	147	14	103	18	133	22	163	17	193	17	223	5	253	5	283	0	313	0	343	10	13	18	43	21	73
274	K1061	556	1055	2.1	2	2140	221	2008-04-23	2008-11-29	11	2008	142	15	62	14	92	17	122	17	152	14	182	16	212	16	242	17	272	1	302	0	332	1	2	14	32
275	K1134	559	992	2.1	2	2040	185	2008-04-23	2008-10-24	10	2008	81	5	97	4	127	0	157	2	187	5	217	5	247	17	277	0	307	0	337	4	7	19	37	20	67
276	K1152	490	1145	2.1	2	1820	185	2008-04-23	2008-10-24	10	2008	75	6	97	12	127	22	157	8	187	0	217	0	247	0	277	0	307	0	337	4	7	18	37	5	67
277	K1167	932	1159	2.1	2	2460	184	2008-04-23	2008-10-23	10	2008	129	19	98	4	128	0	158	5	188	18	218	10	248	8	278	7	308	7	338	5	8	23	38	23	68
278	K1170	1018	1281	2.1	2	2020	190	2008-04-23	2008-10-29	10	2008	173	6	92	12	122	18	152	19	182	18	212	17	242	17	272	17	302	16	332	2	2	20	32	11	62
279	K1172	932	1159	2.1	2	2140	199	2008-04-23	2008-11-07	11	2008	109	23	84	8	114	27	144	5	174	0	204	0	234	0	264	0	294	0	324	0	354	21	24	25	54
280	K1186	559	1081	2.1	2	1900	193	2008-04-23	2008-11-01	11	2008	24	2	90	0	120	0	150	0	180	0	210	0	240	0	270	0	300	0	330	0	360	14	30	8	60
281	K1192	932	1159	2.1	2	2260	186	2008-04-23	2008-10-25	10	2008	173	11	96	3	126	19	156	13	186	17	216	12	246	24	276	19	306	8	336	7	6	21	36	19	66
282	K1239	981	1294	2.1	2	2600	197	2008-04-23	2008-11-05	11	2008	107	9	86	8	116	16	146	10	176	12	206	12	236	7	266	3	296	1	326	0	356	18	26	11	56
283	K1284	981	1255	2.1	2	2400	183	2008-04-23	2008-10-22	10	2008	77	19	99	12	129	4	159	0	189	0	219	0	249	0	279	0	309	0	339	7	9	23	39	12	69
284	K1297	559	992	2.2	2	2160	223	2008-04-30	2008-12-08	12	2008	178	9	53	13	83	21	113	21	143	22	173	20	203	23	233	20	263	17	293	0	323	0	353	12	23
285	K1336	1034	1350	2.2	2	2300	216	2008-04-30	2008-12-01	12	2008	118	6	60	5	90	15	120	14	150	13	180	14	210	16	240	10	270	9	300	1	330	0	360	15	30
286	K1399	810	1426	2.2	2	2040	193	2008-04-30	2008-11-08	11	2008	77	10	83	4	113	6	143	10	173	9	203	3	233	6	263	2	293	3	323	0	353	9	23	15	53
287	K1403	651	830	2.2	2	2560	197	2008-04-30	2008-11-12	11	2008	48	9	79	11	109	4	139	8	169	3	199	0	229	0	259	0	289	0	319	0	349	8	19	5	49
288	K1414	464	987	2.2	2	2500	212	2008-04-30	2008-11-27	11	2008	135	19	64	11	94	14	124	15	154	13	184	9	214	13	244	2	274	13	304	0	334	3	4	23	34
289	K1421	779	1345	2.2	2	2060	201	2008-04-30	2008-11-16	11	2008	69	6	75	13	105	19	135	4	165	0	195	0	225	0	255	0	285	0	315	0	345	9	15	18	45
290	K1450	1276	237	2.2	2	1960	166	2008-04-30	2008-10-12	10	2008	115	6	109	8	139	0	169	3	199	17	229	6	259	17	289	6	319	8	349	12	19	22	49	10	79
291	K1459	1324	487	2.2	2	2340	228	2008-04-30	2008-12-13	12	2008	66	11	48	14	78	13	108	12	138	0	168	4	198	2	228	0	258	0	288	0	318	0	348	10	18
292	K1499	870	1216	2.2	2	2540	197	2008-04-30	2008-11-12	11	2008	52	10	79	0	109	0	139	8	169	8	199	0	229	0	259	0	289	3	319	0	349	13	19	10	49
293	K1529	1269	287	2.2	2	2280	155	2008-04-30	2008-10-01	10	2008	163	18	120	10	150	18	180	17	210	11	240	4	270	6	300	9	330	10	360	23	30	22	60	15	90
294	K1557	810	1426	2.2	2	2140	176	2008-04-30	2008-10-22	10	2008	123	13	99	12	129	18	159	17	189	16	219	11	249	4	279	2	309	0	339	4	9	14	39	12	69
295	K1579	490	844	2.2	2	2060	177	2008-04-30	2008-10-23	10	2008	103	4	98	5	128	0	158	15	188	3	218	8	248	13	278	6	308	2	338	6	8	23	38	18	68
296	K1591	1196	705	2.2	2	2140	166	2008-04-30	2008-10-12	10	2008	186	25	109	16	139	2	169	13	199	19	229	13	259	9	289	13	319	7	349	14	19	27	49	28	79
297	K1592	559	913	2.2	2	1969	201	2008-04-30	2008-11-16	11	2008	184	20	75	18	105	22	135	22	165	18	195	7	225	18	255	16	285	10	315	0	345	12	15	21	45
298	K1594	543	848	2.2	2	2100	165	2008-04-30	2008-10-11	10	2008	119	19	110	11	140	8	170	6	200	6	230	4	260	2	290	0	320	2	350	17	20	22	50	22	80
299	K1595	876	1242	2.2	2	1940	214	2008-04-30	2008-11-29	11	2008	31	10	62	4	92	0	122	0	152	0	182	0	212	0	242	0	272	0	302	0	332	1	2	16	32
300	K1600	651	973	2.2	2	2100	212	2008-04-30	2008-11-27	11	2008	129	23	64	13	94	20	124	10	154	10	184	7	214	5	244	6	274	10	304	0	334	3	4	22	34
301	K1608	G2348	G5707	2.2	2	2780	212	2008-04-30	2008-11-27	11	2008	42	22	64	4	94	0	124	0	154	7	184	5	214	0	244	0	274	0	304	0	334	1	4	3	34
302	K1616	131	938	2.2	2	2020	186	2008-04-30	2008-11-01	11	2008	103	9	90	14	120	17	150	21	180	19	210	4	240	0	270	0	300	0	330	0	360	8	30	11	60
303	K1618	1034	1231	2.2	2	2020	186	2008-04-30	2008-11-01	11	2008	118	20	90	3	120	13	150	6	180	10	210	7	240	10	270	7	300	9	330	0	360	19	30	14	60
304	K1623	1034	1371	2.2	2	2040	176	2008-04-30	2008-10-22	10	2008	88	12	99	3	129	11	159	11	189	8	219	2	249	1	279	0	309	7	339	7	9	16	39	10	69
305	K1636	651	1129	2.2	2	1580	191	2008-04-30	2008-11-06	11	2008	139	21	85	5	115	21	145	17	175	17	205	11	235	12	265	2	295	0	325	0	355	17	25	16	55
306	K1642	810	1426	2.2	2	2530	205	2008-04-30	2008-11-20	11	2008	146	15	71	18	101	19	131	10	161	10	191	16	221	17	251	15	281	9	311	0	341	8	11	9	41
307	K1644	1276	272	2.2	2	1890	185	2008-04-30	2008-10-31	10	2008	176	18	90	11	120	17	150	17	180	14	210	16	240	11	270	14	300	14	330	1	0	22	30	21	60
308	K1672	963	1212	2.3	2	2100	170	2008-05-07	2008-10-23	10	2008	86	15	98	3	128	0	158	0	188	4	218	4	248	5	278	9	308	10	338	4	8	14	38	18	68
309	K1698	472	1097	2.3	2	2360	193	2008-05-07	2008-11-15	11	2008	128	9	76	18	106	23	136	14	166	0	196	0	226	18	256	14	286	0	316	0	346	10	16	22	46
310	K1703	490	844	2.3	2	2060	232	2008-05-07	2008-12-24	12	2008	122	22	37	6	67	18	97	17	127	19	157	18	187	16	217	0	247	0	277	0	307	0	337	6	7
311	K1724	543	848	2.3	2	1900	165	2008-05-07	2008-10-18	10	2008	94	12	103	7	133	6	163	6	193	7	223	1	253	4	283	3	313	2	343	9	13	20	43	17	73
312	K1739	932	1159	2.3	2	2880	190	2008-05-07	2008-11-12	11	2008	178	19	79	14	109	10	139	25	169	25	199	21	229	18	259	5	289	0	319	0	349	15	19	26	49
313	K1771	859	1291	2.3	2	1820	148	2008-05-07	2008-10-01	10	2008	102	13	120	9	150	0	180	0	210	0	240	3	270	16	300	2	330	12	360	14	30	21	60	12	90
314	K1778	1170	516	2.3	2	1900	158	2008-05-07	2008-10-11	10	2008	148	23	110	2	140	6	170	0	200	15	230	14	260	9	290	4	320	13	350	16	20	22	50	24	80
315	K1742	1166	404	2.3	2	1920	169	2008-05-07	2008-10-22	10	2008	150	21	99	5	129	11	159	17	189	18	219	10	249	17	279	7	309	0	339	6	9	20	39	18	69
316	K1783	651	1829	2.3	2	1860	193	2008-05-07	2008-11-15	11	2008	65	23	76	5	106	2	136	0	166	0	196	0	226	0	256	0	286	0	316	0	346	12	16	23	46
317	K1789	464	999	2.3	2	2700	213	2008-05-07	2008-12-05	12	2008	124	17	56	18	86	0	116	14	146	21	176	16	206	19	236	5	266	0	296	0	326	0	356	14	26
318	K1822	1170	231	2.3	2	2320	178	2008-05-07	2008-10-31	10	2008	220	12	90	23	120	25	150	23	180	18	210	15	240	22	270	18	300	15	330	1	0	24	30	24	60
319	K1859	490	1145	2.3	2	2060	219	2008-05-07	2008-12-11	12	2008	91	24	50	4	80	17	110	0	140	0	170	8	200	10	230	3	260	9	290	0	320	0	350	16	20
320	K1915	464	1212	3.1	2	2200	178	2008-05-22	2008-11-15	11	2008	100	11	76	12	106	21	136	0	166	0	196	7	226	10	256	8	286	3	316	0	346	13	16	15	46
321	K1920	559	1432	3.1	2	1940	204	2008-05-22	2008-12-11	12	2008	92	14	50	17	80	17	110	13	140	8	170	6	200	4	230	6	260	4	290	0	320	0	350	3	20
322	K1943	870	237	3.1	2	1880	170	2008-05-22	2008-11-07	11	2008	41	8	84	3	114	5	144	11	174	4	204	0	234	0	264	0	294	0	324	0	354	8	24	2	54
323	K1947	569	1159	3.1	2	2440	199	2008-05-22	2008-12-06	12	2008	112	22	55	18	85	20	115	19	145	20	175	0	205	0	235	0	265	0	295	0	325	0	355	13	25
324	K1955	876	760	3.1	2	2180	174	2008-05-22	2008-11-11	11	2008	34	5	80	2	110	5	140	0	170	0	200	6	230	3	260	3	290	2	320	0	350	2	20	6	50
325	K1962	779	606	3.1	2	2340	201	2008-05-22	2008-12-08	12	2008	139	22	53	21	83	18	113	5	143	18	173	18	203	5	233	10	263	10	293	0	323	0	353	12	23
326	K2011	569	1159	3.1	2	2540	215	2008-05-22	2008-12-22	12	2008	120	6	39	19	69	23	99	22	129	21	159	14	189	10	219	1	249	0	279	0	309	0	339	4	9
327	K2017	1173	1015	3.1	2	2100	197	2008-05-22	2008-12-04	12	2008	96	19	57	14	87	8	117	6	147	11	177	7	207	16	237	0	267	0	297	0	327	0	357	15	27
328	K2023	1190	912	3.1	2	2380	187	2008-05-22	2008-11-24	11	2008	104	11	67	11	97	14	127	9	157	8	187	6	217	9	247	6	277	7	307	0	337	6	7	17	37
329	K2034	1196	863	3.1	2	2300	203	2008-05-22	2008-12-10	12	2008	118	9	51	12	81	17	111	14	141	21	171	15	201	8	231	8	261	4	291	0	321	0	351	10	21
330	K2039	810	136	3.1	2	1900	178	2008-05-22	2008-11-15	11	2008	97	13	76	14	106	7	136	6	166	9	196	4	226	4	256	4	286	3	316	0	346	13	16	20	46
331	K2079	651	1291	3.1	2	2020	171	2008-05-22	2008-11-08	11	2008	88	12	83	7	113	25	143	8	173	3	203	0	233	9	263	4	293	1	323	0	353	11	23	8	53
332	K2088	412	1380	3.1	2	2100	171	2008-05-22	2008-11-08	11	2008	156	23	83	18	113	17	143	19	173	7	203	14	233	11	263	13	293	4	323	0	353	16	23	14	53
333	K2092	472	1281	3.1	2	1960	180	2008-05-22	2008-11-17	11	2008	92	9	74	16	104	21	134	18	164	6	194	5	224	0	254	0	284	0	314	0	344	10	14	7	44
334	K2104	412	1380	3.1	2	2180	168	2008-05-22	2008-11-05	11	2008	159	20	86	12	116	24	146	16	176	14	206	23	236	13	266	7	296	0	326	0	356	16	26	14	56
335	K2133	522	747	3.1	2	2020	170	2008-05-22	2008-11-07	11	2008	149	20	84	16	114	17	144	13	174	15	204	8	234	10	264	5	294	10	324	0	354	17	24	18	54
336	K2150	779	606	3.1	2	2240	227	2008-05-22	2009-01-03	1	2009	74	15	28	20	58	23	88	7	118	9	148	0	178	0	208	0	238	0	268	0	298	0	328	0	358
337	K2149	1202	901	3.1	2	2600	234	2008-05-22	2009-01-10	1	2009	72	10	21	9	51	1	81	4	111	17	141	6	171	9	201	13	231	3	261	0	291	0	321	0	351
338	K2157	651	1262	3.1	2	2080	186	2008-05-22	2008-11-23	11	2008	168	23	68	20	98	24	128	14	158	16	188	9	218	15	248	16	278	6	308	0	338	5	8	20	38
339	K2185	490	1242	3.1	2	1920	164	2008-05-22	2008-11-01	11	2008	88	23	90	17	120	9	150	0	180	0	210	1	240	0	270	0	300	0	330	0	360	18	30	20	60
340	K2186	779	514	3.1	2	2420	197	2008-05-22	2008-12-04	12	2008	167	21	57	19	87	22	117	21	147	21	177	15	207	16	237	0	267	15	297	0	327	0	357	17	27
341	K2250	1276	848	3.2	2	2260	174	2008-05-29	2008-11-18	11	2008	45	16	73	19	103	6	133	0	163	0	193	0	223	0	253	0	283	0	313	0	343	2	13	2	43
342	K2257	559	1371	3.2	2	2620	243	2008-05-29	2009-01-26	1	2009	63	4	5	14	35	15	65	13	95	13	125	4	155	0	185	0	215	0	245	0	275	0	305	0	335
343	K2270	522	747	3.2	2	2320	166	2008-05-29	2008-11-10	11	2008	126	18	81	14	111	12	141	10	171	16	201	6	231	12	261	2	291	9	321	0	351	12	21	15	51
344	K2290	1324	1095	3.2	2	2560	180	2008-05-29	2008-11-24	11	2008	81	6	67	6	97	12	127	10	157	16	187	6	217	5	247	3	277	8	307	0	337	4	7	5	37
345	K2320	981	705	3.2	2	2220	185	2008-05-29	2008-11-29	11	2008	122	21	62	15	92	4	122	0	152	17	182	9	212	15	242	5	272	11	302	0	332	2	2	23	32
346	K2356	472	1338	3.2	2	2500	204	2008-05-29	2008-12-18	12	2008	146	14	43	9	73	20	103	20	133	15	163	16	193	17	223	14	253	15	283	0	313	0	343	6	13
347	K2362	810	437	3.2	2	1940	164	2008-05-29	2008-11-08	11	2008	87	15	83	19	113	12	143	0	173	7	203	1	233	4	263	0	293	0	323	0	353	18	23	11	53
348	K2366	464	1237	3.2	2	1700	157	2008-05-29	2008-11-01	11	2008	124	18	90	16	120	6	150	7	180	6	210	4	240	12	270	4	300	6	330	0	360	23	30	22	60
349	K2395	779	606	3.2	2	2028	204	2008-05-29	2008-12-18	12	2008	50	18	43	4	73	14	103	0	133	0	163	0	193	0	223	0	253	8	283	0	313	0	343	6	13
350	K2398	569	1159	3.2	2	2180	184	2008-05-29	2008-11-28	11	2008	152	23	63	19	93	22	123	20	153	18	183	11	213	8	243	8	273	1	303	0	333	2	3	20	33
351	K2400	932	414	3.2	2	2560	198	2008-05-29	2008-12-12	12	2008	174	25	49	22	79	21	109	23	139	23	169	17	199	19	229	12	259	0	289	0	319	0	349	12	19
352	K2402	651	1391	3.2	2	1900	202	2008-05-29	2008-12-16	12	2008	126	25	45	19	75	20	105	2	135	15	165	19	195	7	225	1	255	6	285	0	315	0	345	12	15
353	K2404	131	1422	3.2	2	2660	189	2008-05-29	2008-12-03	12	2008	86	4	58	8	88	10	118	15	148	19	178	22	208	5	238	0	268	0	298	0	328	0	358	3	28
354	K2406	1157	1129	3.2	2	2160	182	2008-05-29	2008-11-26	11	2008	86	13	65	19	95	6	125	5	155	4	185	7	215	5	245	2	275	3	305	0	335	3	5	19	35
355	K2409	932	414	3.2	2	2380	236	2008-05-29	2009-01-19	1	2009	66	9	12	14	42	22	72	6	102	6	132	9	162	0	192	0	222	0	252	0	282	0	312	0	342
356	K2416	981	203	3.3	2	2800	207	2008-06-05	2008-12-28	12	2008	51	5	33	6	63	15	93	8	123	7	153	1	183	7	213	0	243	0	273	0	303	0	333	2	3
357	K2418	859	633	3.3	2	2000	162	2008-06-05	2008-11-13	11	2008	99	18	78	18	108	2	138	3	168	12	198	2	228	14	258	2	288	0	318	0	348	11	18	17	48
358	K2420	522	747	3.3	2	2620	181	2008-06-05	2008-12-02	12	2008	38	0	59	0	89	9	119	8	149	7	179	6	209	0	239	0	269	0	299	0	329	0	359	8	29
359	K2421	1196	863	3.3	2	2040	172	2008-06-05	2008-11-23	11	2008	129	23	68	20	98	22	128	5	158	16	188	0	218	11	248	6	278	0	308	0	338	6	8	20	38
360	K2423	981	203	3.3	2	2380	176	2008-06-05	2008-11-27	11	2008	114	13	64	14	94	15	124	13	154	11	184	6	214	10	244	10	274	3	304	0	334	3	4	16	34
361	K2489	963	404	3.3	2	2200	197	2008-06-05	2008-12-18	12	2008	91	25	43	24	73	7	103	0	133	7	163	16	193	2	223	0	253	0	283	0	313	0	343	10	13
362	K2502	859	633	3.3	2	2020	164	2008-06-05	2008-11-15	11	2008	67	13	76	8	106	8	136	2	166	16	196	0	226	0	256	0	286	0	316	0	346	10	16	10	46
363	K2503	131	1294	3.3	2	2400	197	2008-06-05	2008-12-18	12	2008	128	16	43	3	73	10	103	14	133	18	163	20	193	19	223	16	253	10	283	0	313	0	343	2	13
364	K2520	490	1162	3.3	2	2120	200	2008-06-05	2008-12-21	12	2008	95	20	40	16	70	4	100	16	130	14	160	5	190	11	220	0	250	1	280	0	310	0	340	8	10
365	K2523	569	1159	3.3	2	2200	232	2008-06-05	2009-01-22	1	2009	105	7	9	17	39	23	69	20	99	6	129	6	159	16	189	0	219	10	249	0	279	0	309	0	339
366	K2528	1196	874	3.3	2	2660	171	2008-06-05	2008-11-22	11	2008	62	7	69	17	99	6	129	3	159	0	189	1	219	6	249	4	279	5	309	1	339	4	9	8	39
367	K2533	412	1284	3.3	2	2520	187	2008-06-05	2008-12-08	12	2008	151	21	53	18	83	22	113	23	143	21	173	19	203	11	233	3	263	0	293	0	323	0	353	13	23
368	K2535	543	1216	3.3	2	2140	198	2008-06-05	2008-12-19	12	2008	117	9	42	14	72	17	102	19	132	21	162	9	192	10	222	12	252	0	282	0	312	0	342	6	12
369	K2536	651	1239	3.3	2	2200	175	2008-06-05	2008-11-26	11	2008	134	21	65	11	95	23	125	15	155	16	185	3	215	6	245	4	275	8	305	0	335	3	5	24	35
370	K2543	651	1239	3.3	2	2160	160	2008-06-05	2008-11-11	11	2008	78	26	80	5	110	11	140	0	170	1	200	3	230	1	260	3	290	2	320	0	350	9	20	17	50
371	K2369	490	1242	3.3	2	2240	181	2008-06-05	2008-12-02	12	2008	66	7	59	10	89	10	119	7	149	14	179	3	209	9	239	0	269	0	299	0	329	0	359	6	29
372	K3336	K2415	K2418	1.1	3	1940	179	2009-03-10	2009-09-04	9	2009	154	7	147	20	177	23	207	19	237	7	267	7	297	6	327	6	357	18	27	18	57	7	87	16	117
373	K3349	K0983	K1172	1.1	3	2100	180	2009-03-10	2009-09-05	9	2009	114	3	146	20	176	17	206	17	236	9	266	12	296	12	326	1	356	5	26	1	56	2	86	15	116
374	K3352	K0983	K1822	1.1	3	1980	186	2009-03-10	2009-09-11	9	2009	144	8	140	17	170	10	200	0	230	6	260	25	290	11	320	2	350	15	20	10	50	18	80	22	110
375	K3363	K2479	K2250	1.1	3	2200	224	2009-03-10	2009-10-19	10	2009	92	1	102	3	132	13	162	11	192	18	222	13	252	17	282	10	312	1	342	5	12	0	42	0	72
376	K3384	K2040	K2011	1.1	3	2550	216	2009-03-10	2009-10-11	10	2009	148	7	110	21	140	22	170	22	200	20	230	20	260	5	290	4	320	0	350	3	20	7	50	17	80
377	K3398	K2207	K2489	1.1	3	2050	280	2009-03-10	2009-12-14	12	2009	122	9	47	13	77	22	107	19	137	19	167	15	197	4	227	0	257	0	287	6	317	1	347	14	17
378	K3401	K2040	K2011	1.1	3	2040	204	2009-03-10	2009-09-29	9	2009	171	4	122	19	152	21	182	19	212	19	242	20	272	13	302	9	332	7	2	19	32	6	62	15	92
379	K3420	K2016	K2356	1.1	3	2740	223	2009-03-10	2009-10-18	10	2009	137	7	103	10	133	21	163	22	193	23	223	21	253	18	283	3	313	5	343	2	13	1	43	4	73
380	K3435	K0983	K1822	1.1	3	2000	187	2009-03-10	2009-09-12	9	2009	99	1	139	0	169	14	199	0	229	12	259	14	289	3	319	9	349	12	19	12	49	16	79	6	109
381	K3436	K0192	K0116	1.1	3	2040	186	2009-03-10	2009-09-11	9	2009	169	10	140	22	170	24	200	23	230	10	260	23	290	10	320	7	350	11	20	7	50	4	80	18	110
382	K3462	K2479	K2406	1.1	3	1860	182	2009-03-10	2009-09-07	9	2009	171	1	144	17	174	17	204	17	234	17	264	20	294	18	324	3	354	24	24	23	54	8	84	6	114
383	K3473	K1872	K1644	1.1	3	1960	211	2009-03-10	2009-10-06	10	2009	77	3	115	7	145	5	175	4	205	6	235	0	265	0	295	1	325	0	355	18	25	13	55	20	85
384	K3475	K2040	K1947	1.1	3	1800	171	2009-03-10	2009-08-27	8	2009	156	9	154	19	184	19	214	20	244	19	274	22	304	13	334	7	4	11	34	16	64	1	94	0	124
385	K3479	K2321	K2157	1.1	3	1920	191	2009-03-10	2009-09-16	9	2009	123	7	135	17	165	7	195	5	225	18	255	20	285	6	315	2	345	10	15	5	45	10	75	16	105
386	K3481	K2415	K2320	1.1	3	2300	186	2009-03-10	2009-09-11	9	2009	140	3	140	18	170	16	200	21	230	19	260	16	290	12	320	4	350	8	20	7	50	0	80	16	110
387	K3546	K2074	K2409	1.2	3	1820	181	2009-03-17	2009-09-13	9	2009	72	6	138	6	168	15	198	7	228	3	258	5	288	4	318	0	348	1	18	1	48	5	78	19	108
388	K3555	K0942	K0129	1.2	3	2160	180	2009-03-17	2009-09-12	9	2009	141	14	139	20	169	11	199	10	229	14	259	9	289	13	319	11	349	11	19	10	49	0	79	18	109
389	K3608	K1828	K1739	1.2	3	2200	190	2009-03-17	2009-09-22	9	2009	67	5	129	1	159	8	189	11	219	17	249	1	279	4	309	0	339	5	9	7	39	0	69	8	99
390	K3614	K2016	K2363	1.2	3	2060	180	2009-03-17	2009-09-12	9	2009	103	18	139	19	169	13	199	0	229	0	259	1	289	4	319	2	349	12	19	8	49	3	79	23	109
391	K3615	K1798	K1239	1.2	3	2000	172	2009-03-17	2009-09-04	9	2009	172	5	147	24	177	23	207	23	237	16	267	14	297	8	327	4	357	16	27	13	57	22	87	4	117
392	K3653	K0942	K0129	1.2	3	2180	199	2009-03-17	2009-10-01	10	2009	127	19	120	21	150	21	180	18	210	9	240	0	270	6	300	4	330	4	360	7	30	2	60	16	90
393	K3648	K1094	K1789	1.2	3	2850	266	2009-03-17	2009-12-07	12	2009	142	16	54	16	84	14	114	16	144	16	174	15	204	12	234	13	264	8	294	2	324	1	354	13	24
394	K3688	K2321	K2533	1.2	3	2220	186	2009-03-17	2009-09-18	9	2009	125	0	133	18	163	12	193	8	223	9	253	17	283	14	313	21	343	11	13	1	43	8	73	6	103
395	K3692	K2544	K1920	1.2	3	2360	181	2009-03-17	2009-09-13	9	2009	121	10	138	18	168	13	198	0	228	11	258	8	288	18	318	0	348	5	18	17	48	0	78	21	108
396	K3714	K2207	K2133	1.3	3	2240	156	2009-03-24	2009-08-26	8	2009	159	9	155	20	185	18	215	14	245	19	275	16	305	16	335	7	5	11	35	7	65	9	95	13	125
397	K3715	K2207	K2133	1.3	3	2040	189	2009-03-24	2009-09-28	9	2009	176	20	123	17	153	19	183	18	213	21	243	15	273	12	303	7	333	2	3	7	33	18	63	20	93
398	K3743	K1872	K1644	1.3	3	2200	219	2009-03-24	2009-10-28	10	2009	95	3	93	0	123	14	153	12	183	15	213	6	243	1	273	0	303	4	333	4	3	16	33	20	63
399	K3753	K2479	K2079	1.3	3	1720	173	2009-03-24	2009-09-12	9	2009	188	10	139	12	169	14	199	15	229	16	259	17	289	17	319	14	349	14	19	24	49	16	79	19	109
400	K3769	K0942	K0129	1.3	3	2120	181	2009-03-24	2009-09-20	9	2009	166	18	131	19	161	15	191	14	221	15	251	10	281	17	311	7	341	7	11	9	41	14	71	21	101
401	K3777	K0942	K0211	1.3	3	2320	220	2009-03-24	2009-10-29	10	2009	186	11	92	20	122	21	152	20	182	18	212	17	242	21	272	3	302	4	332	2	2	23	32	26	62
402	K3778	K1798	K1600	1.3	3	2040	180	2009-03-24	2009-09-19	9	2009	87	2	132	1	162	12	192	2	222	1	252	0	282	1	312	0	342	4	12	20	42	22	72	22	102
403	K3788	K0983	K1822	1.3	3	1980	176	2009-03-24	2009-09-15	9	2009	175	1	136	0	166	25	196	0	226	9	256	27	286	25	316	21	346	13	16	17	46	21	76	16	106
404	K3793	K0756	K0157	1.3	3	1870	191	2009-03-24	2009-09-30	9	2009	163	4	121	19	151	20	181	20	211	13	241	19	271	21	301	11	331	6	1	13	31	1	61	16	91
405	K3802	K0760	K768	1.3	3	2400	244	2009-03-24	2009-11-22	11	2009	166	22	69	18	99	17	129	22	159	16	189	19	219	16	249	8	279	4	309	2	339	6	9	16	39
406	K3811	K0942	K0211	1.3	3	.	190	2009-03-24	2009-09-29	9	2009	158	19	122	14	152	21	182	15	212	10	242	13	272	10	302	19	332	5	2	3	32	5	62	24	92
407	K3814	K0756	K0157	1.3	3	1880	166	2009-03-24	2009-09-05	9	2009	122	3	146	9	176	18	206	17	236	17	266	8	296	4	326	5	356	15	26	17	56	6	86	3	116
408	K3815	K2321	K2520	1.3	3	1620	179	2009-03-24	2009-09-18	9	2009	98	0	133	1	163	9	193	18	223	14	253	18	283	15	313	2	343	7	13	14	43	0	73	0	103
409	K3821	K2040	K2523	1.3	3	2480	263	2009-03-24	2009-12-11	12	2009	167	4	50	22	80	21	110	20	140	23	170	21	200	19	230	10	260	9	290	1	320	1	350	16	20
410	K3861	K1815	K2503	2.1	3	2220	179	2009-04-08	2009-10-03	10	2009	180	17	118	15	148	16	178	18	208	18	238	18	268	13	298	2	328	5	358	15	28	22	58	21	88
411	K3882	K0712	K1336	2.1	3	2020	186	2009-04-08	2009-10-10	10	2009	202	25	111	16	141	14	171	17	201	17	231	18	261	13	291	10	321	5	351	18	21	24	51	25	81
412	K3898	K1828	K2185	2.1	3	2200	203	2009-04-08	2009-10-27	10	2009	140	21	94	10	124	15	154	13	184	2	214	19	244	10	274	4	304	2	334	3	4	19	34	22	64
413	K3895	K0712	K1616	2.1	3	1800	176	2009-04-08	2009-09-30	9	2009	211	22	121	7	151	19	181	20	211	18	241	20	271	19	301	9	331	8	1	24	31	23	61	22	91
414	K3907	K1882	K2133	2.1	3	2120	194	2009-04-08	2009-10-18	10	2009	170	18	103	15	133	13	163	15	193	16	223	15	253	15	283	13	313	3	343	8	13	18	43	21	73
415	K3908	K0983	K2533	2.1	3	2300	244	2009-04-08	2009-12-07	12	2009	109	12	54	1	84	17	114	18	144	0	174	17	204	0	234	20	264	10	294	3	324	0	354	11	24
416	K3909	K0983	K2290	2.1	3	1920	171	2009-04-08	2009-09-25	9	2009	106	16	126	6	156	11	186	6	216	2	246	9	276	5	306	1	336	3	6	14	36	15	66	18	96
417	K3917	K0192	K1752	2.1	3	2200	196	2009-04-08	2009-10-20	10	2009	187	23	101	17	131	16	161	17	191	20	221	17	251	18	281	6	311	6	341	10	11	20	41	17	71
418	K3921	K1478	K1920	2.1	3	2120	199	2009-04-08	2009-10-23	10	2009	100	11	98	6	128	11	158	16	188	8	218	7	248	10	278	0	308	4	338	4	8	16	38	7	68
419	K3925	K2415	K0211	2.1	3	2140	203	2009-04-08	2009-10-27	10	2009	140	10	94	12	124	16	154	23	184	16	214	10	244	22	274	18	304	1	334	3	4	4	34	5	64
420	K3937	K0707	K1644	2.1	3	1980	186	2009-04-08	2009-10-10	10	2009	151	15	111	1	141	16	171	18	201	8	231	15	261	11	291	10	321	0	351	16	21	26	51	15	81
421	K4005	K0192	K1822	2.1	3	2220	212	2009-04-08	2009-11-05	11	2009	136	19	86	13	116	17	146	18	176	16	206	10	236	7	266	1	296	1	326	0	356	16	26	18	56
422	K4008	K1815	K2079	2.1	3	2500	230	2009-04-08	2009-11-23	11	2009	144	20	68	16	98	9	128	15	158	20	188	19	218	20	248	8	278	4	308	0	338	4	8	9	38
423	K4017	K0756	K1019	2.1	3	2240	210	2009-04-08	2009-11-03	11	2009	135	22	88	16	118	13	148	11	178	12	208	11	238	4	268	4	298	6	328	0	358	17	28	19	58
424	K4021	K0912	K1822	2.1	3	2420	191	2009-04-08	2009-10-15	10	2009	127	20	106	3	136	10	166	9	196	3	226	4	256	12	286	9	316	0	346	12	16	23	46	22	76
425	K4022	K2040	K0635	2.1	3	2260	187	2009-04-08	2009-10-11	10	2009	190	26	110	12	140	19	170	20	200	18	230	18	260	7	290	2	320	5	350	16	20	24	50	23	80
426	K4032	K1828	K2270	2.1	3	2260	198	2009-04-08	2009-10-22	10	2009	128	19	99	2	129	11	159	18	189	19	219	17	249	3	279	0	309	0	339	6	9	16	39	17	69
427	K4036	0	K2400	2.1	3	2780	259	2009-04-08	2009-12-22	12	2009	93	15	39	11	69	20	99	18	129	10	159	6	189	0	219	1	249	8	279	0	309	0	339	4	9
428	K4048	K2016	K0244	2.1	3	2400	186	2009-04-08	2009-10-10	10	2009	144	21	111	3	141	19	171	5	201	9	231	15	261	9	291	7	321	0	351	13	21	22	51	21	81
429	K4067	K1815	K2502	2.1	3	2140	201	2009-04-08	2009-10-25	10	2009	123	19	96	8	126	12	156	8	186	9	216	10	246	10	276	3	306	0	336	5	6	20	36	19	66
430	K4101	K1815	K2079	2.2	3	1880	190	2009-04-15	2009-10-21	10	2009	183	11	100	9	130	20	160	22	190	23	220	19	250	21	280	20	310	8	340	9	10	15	40	6	70
431	K4103	K1931	K0766	2.2	3	2140	187	2009-04-15	2009-10-18	10	2009	132	12	103	4	133	9	163	17	193	15	223	19	253	16	283	15	313	7	343	6	13	11	43	1	73
432	K4107	K1798	K2536	2.2	3	1920	178	2009-04-15	2009-10-09	10	2009	87	14	112	1	142	15	172	4	202	1	232	1	262	2	292	1	322	4	352	14	22	15	52	15	82
433	K1474	K2249	K0123	2.2	3	1820	185	2009-04-15	2009-10-16	10	2009	142	19	105	13	135	8	165	0	195	8	225	9	255	21	285	16	315	9	345	11	15	13	45	15	75
434	K4282	K0192	K1752	2.2	3	2810	253	2009-04-15	2009-12-23	12	2009	113	14	38	0	68	17	98	18	128	14	158	17	188	17	218	9	248	0	278	0	308	1	338	6	8
435	K4288	K1931	K0766	2.2	3	2300	184	2009-04-15	2009-10-15	10	2009	123	13	106	7	136	15	166	5	196	16	226	16	256	14	286	1	316	0	346	8	16	11	46	17	76
436	K4329	K1882	K1947	2.2	3	1960	188	2009-04-15	2009-10-19	10	2009	159	16	102	8	132	16	162	22	192	20	222	20	252	14	282	9	312	5	342	9	12	7	42	13	72
437	K4336	K1828	K1919	2.2	3	1800	179	2009-04-15	2009-10-10	10	2009	182	7	111	23	141	21	171	18	201	18	231	17	261	20	291	4	321	2	351	7	21	21	51	24	81
438	K4350	K1798	K2536	2.2	3	2040	175	2009-04-15	2009-10-06	10	2009	115	10	115	5	145	12	175	17	205	14	235	18	265	5	295	1	325	4	355	9	25	9	55	11	85
439	K4407	K1882	K2398	2.3	3	2160	204	2009-04-22	2009-11-11	11	2009	190	23	80	20	110	16	140	20	170	22	200	18	230	19	260	10	290	0	320	0	350	14	20	28	50
440	K4411	K2249	K0123	2.3	3	1800	178	2009-04-22	2009-10-16	10	2009	188	17	105	4	135	21	165	7	195	19	225	18	255	21	285	20	315	10	345	11	15	20	45	20	75
441	K4428	K0766	K1778	2.3	3	2080	205	2009-04-22	2009-11-12	11	2009	127	20	79	17	109	16	139	13	169	14	199	7	229	1	259	0	289	0	319	0	349	14	19	25	49
442	K4469	K1815	K2079	2.3	3	2360	255	2009-04-22	2010-01-01	1	2010	100	21	30	12	60	17	90	10	120	6	150	15	180	15	210	0	240	4	270	0	300	0	330	0	360
443	K4483	K2040	K0380	2.3	3	2060	180	2009-04-22	2009-10-18	10	2009	124	4	103	9	133	17	163	19	193	18	223	8	253	21	283	1	313	0	343	8	13	19	43	0	73
444	K4484	K0692	K1170	2.3	3	2520	223	2009-04-22	2009-11-30	11	2009	81	14	61	16	91	12	121	0	151	7	181	7	211	0	241	0	271	0	301	0	331	1	1	24	31
445	K4488	K2249	K0916	2.3	3	1820	170	2009-04-22	2009-10-08	10	2009	140	11	113	20	143	21	173	18	203	9	233	7	263	6	293	5	323	0	353	13	23	13	53	17	83
446	K4535	K2321	K0181	2.3	3	2340	226	2009-04-22	2009-12-03	12	2009	150	17	58	17	88	16	118	16	148	15	178	15	208	16	238	12	268	6	298	5	328	1	358	14	28
447	K4541	K1828	K2088	2.3	3	2360	198	2009-04-22	2009-11-05	11	2009	144	16	86	9	116	18	146	19	176	19	206	17	236	16	266	3	296	0	326	1	356	8	26	18	56
448	K4545	K2249	K0123	2.3	3	1980	179	2009-04-22	2009-10-17	10	2009	175	16	104	17	134	10	164	5	194	14	224	23	254	22	284	19	314	8	344	5	14	16	44	20	74
449	K4578	K0692	K2023	3.1	3	2300	235	2009-05-07	2009-12-27	12	2009	100	18	34	17	64	17	94	11	124	9	154	18	184	4	214	3	244	0	274	1	304	0	334	2	4
450	K4582	K1815	K0220	3.1	3	2330	252	2009-05-07	2010-01-13	1	2010	133	12	18	17	48	20	78	16	108	18	138	17	168	16	198	12	228	4	258	1	288	0	318	0	348
451	K4583	K0983	K0118	3.1	3	2250	248	2009-05-07	2010-01-09	1	2010	124	1	22	19	52	19	82	19	112	21	142	20	172	12	202	10	232	1	262	1	292	1	322	0	352
452	K4603	K2074	K1152	3.1	3	2800	266	2009-05-07	2010-01-27	1	2010	107	3	4	13	34	10	64	15	94	17	124	12	154	15	184	17	214	5	244	0	274	0	304	0	334
453	K4606	K1815	K0220	3.1	3	2300	266	2009-05-07	2010-01-27	1	2010	85	4	4	14	34	11	64	13	94	15	124	10	154	10	184	7	214	1	244	0	274	0	304	0	334
454	K4618	K0766	K2416	3.1	3	2280	189	2009-05-07	2009-11-11	11	2009	76	3	80	16	110	13	140	10	170	10	200	7	230	6	260	2	290	6	320	0	350	1	20	2	50
455	K4621	K1815	K0220	3.1	3	2400	223	2009-05-07	2009-12-15	12	2009	135	19	46	19	76	17	106	13	136	19	166	18	196	10	226	3	256	3	286	2	316	1	346	11	16
456	K4623	K1931	K1579	3.1	3	2600	261	2009-05-07	2010-01-22	1	2010	68	7	9	9	39	13	69	15	99	13	129	11	159	0	189	0	219	0	249	0	279	0	309	0	339
457	K4626	K0805	K2358	3.1	3	1900	195	2009-05-07	2009-11-17	11	2009	148	17	74	20	104	15	134	19	164	19	194	21	224	18	254	10	284	6	314	0	344	3	14	0	44
458	K4638	K0805	K2024	3.1	3	1980	199	2009-05-07	2009-11-21	11	2009	156	5	70	19	100	16	130	19	160	19	190	16	220	20	250	11	280	8	310	2	340	6	10	15	40
459	K4647	K2040	K1739	3.1	3	2020	170	2009-05-07	2009-10-23	10	2009	70	5	98	3	128	11	158	7	188	7	218	9	248	3	278	3	308	0	338	6	8	7	38	9	68
460	K4648	K0923	K2011	3.1	3	2070	185	2009-05-07	2009-11-07	11	2009	139	7	84	19	114	17	144	18	174	16	204	16	234	18	264	5	294	1	324	2	354	6	24	14	54
461	K4661	K1882	K0848	3.1	3	2350	230	2009-05-07	2009-12-22	12	2009	120	7	39	21	69	22	99	17	129	11	159	12	189	16	219	9	249	0	279	0	309	1	339	4	9
462	K4663	K0766	K2088	3.1	3	2150	219	2009-05-07	2009-12-11	12	2009	114	14	50	16	80	17	110	18	140	7	170	14	200	15	230	3	260	0	290	0	320	0	350	10	20
463	K4664	K0766	K208	3.1	3	2200	183	2009-05-07	2009-11-05	11	2009	108	9	86	14	116	9	146	7	176	11	206	13	236	12	266	5	296	9	326	0	356	4	26	15	56
464	K4692	K2016	K0896	3.1	3	1950	229	2009-05-07	2009-12-21	12	2009	81	7	40	11	70	5	100	13	130	11	160	10	190	13	220	4	250	0	280	0	310	0	340	7	10
465	K4705	K1993	K1014	3.1	3	2520	249	2009-05-07	2010-01-10	1	2010	157	17	21	24	51	20	81	28	111	20	141	17	171	15	201	5	231	7	261	4	291	0	321	0	351
466	K4731	K0766	K2088	3.2	3	2500	274	2009-05-14	2010-02-11	2	2010	101	0	350	8	20	18	50	19	80	20	110	19	140	12	170	1	200	2	230	1	260	1	290	0	320
467	K4742	K0942	K2092	3.2	3	2320	214	2009-05-14	2009-12-13	12	2009	126	1	48	11	78	21	108	17	138	17	168	20	198	17	228	6	258	6	288	1	318	0	348	9	18
468	K4749	K0942	K2157	3.2	3	2000	223	2009-05-14	2009-12-22	12	2009	148	5	39	20	69	16	99	20	129	21	159	20	189	19	219	8	249	10	279	2	309	1	339	6	9
469	K4765	K1301	K0157	3.2	3	2400	254	2009-05-14	2010-01-22	1	2010	79	6	9	16	39	17	69	5	99	1	129	9	159	15	189	6	219	3	249	0	279	1	309	0	339
470	K4785	K0983	K0382	3.2	3	2600	260	2009-05-14	2010-01-28	1	2010	85	3	3	19	33	13	63	16	93	11	123	9	153	8	183	2	213	4	243	0	273	0	303	0	333
471	K4798	K0766	K2416	3.2	3	2850	278	2009-05-14	2010-02-15	2	2010	53	0	346	6	16	12	46	8	76	9	106	12	136	4	166	2	196	0	226	0	256	0	286	0	316
472	K4808	K0942	K2536	3.2	3	2100	164	2009-05-14	2009-10-24	10	2009	157	16	97	15	127	18	157	18	187	16	217	19	247	17	277	19	307	2	337	6	7	5	37	6	67
473	K4810	K1094	K0123	3.2	3	2010	214	2009-05-14	2009-12-13	12	2009	93	19	48	10	78	9	108	8	138	7	168	8	198	13	228	5	258	2	288	1	318	1	348	10	18
474	K4812	K1094	K0744	3.2	3	2090	264	2009-05-14	2010-02-01	2	2010	117	0	360	16	30	18	60	22	90	22	120	17	150	11	180	7	210	1	240	2	270	1	300	0	330
475	K4823	K1815	K0633	3.3	3	2550	247	2009-05-21	2010-01-22	1	2010	161	7	9	23	39	21	69	23	99	21	129	21	159	22	189	13	219	6	249	4	279	0	309	0	339
476	K4825	K0805	K2150	3.3	3	2150	231	2009-05-21	2010-01-06	1	2010	144	19	25	18	55	20	85	18	115	16	145	19	175	20	205	8	235	3	265	1	295	2	325	0	355
477	K4831	K0756	K1962	3.3	3	2460	258	2009-05-21	2010-02-02	2	2010	46	0	359	4	29	18	59	7	89	10	119	0	149	6	179	1	209	0	239	0	269	0	299	0	329
478	K4863	K0942	K2356	3.3	3	2160	262	2009-05-21	2010-02-06	2	2010	101	0	355	4	25	15	55	19	85	15	115	17	145	19	175	5	205	7	235	0	265	0	295	0	325
479	K4875	K0766	K2270	3.3	3	3000	258	2009-05-21	2010-02-02	2	2010	83	0	359	8	29	12	59	15	89	9	119	17	149	14	179	6	209	2	239	0	269	0	299	0	329
480	K4880	K1931	K1450	3.3	3	2660	253	2009-05-21	2010-01-28	1	2010	84	1	3	16	33	18	63	9	93	12	123	15	153	10	183	2	213	1	243	0	273	0	303	0	333
481	K4883	K1873	K0266	3.3	3	2220	207	2009-05-21	2009-12-13	12	2009	99	13	48	14	78	16	108	13	138	9	168	9	198	8	228	5	258	1	288	0	318	0	348	11	18
482	1274	K3622	K3817	1.1	4	1860	233	2010-03-09	2010-10-27	10	2010	35	0	94	0	124	0	154	0	184	0	214	0	244	0	274	0	304	0	334	4	4	15	34	16	64
483	1295	K4203	K3907	1.1	4	2100	221	2010-03-09	2010-10-15	10	2010	73	12	106	6	136	12	166	4	196	1	226	0	256	0	286	0	316	0	346	7	16	14	46	17	76
484	1308	K3576	K3336	1.1	4	2050	217	2010-03-09	2010-10-11	10	2010	139	16	110	15	140	13	170	11	200	17	230	10	260	9	290	3	320	2	350	15	20	13	50	15	80
485	1310	K3622	K3679	1.1	4	2300	240	2010-03-09	2010-11-03	11	2010	167	18	88	21	118	21	148	13	178	17	208	11	238	14	268	8	298	6	328	0	358	17	28	21	58
486	1356	K3727	K3615	1.1	4	1980	212	2010-03-09	2010-10-06	10	2010	24	5	115	0	145	0	175	0	205	0	235	0	265	0	295	0	325	0	355	3	25	7	55	9	85
487	1358	K3601	K4582	1.1	4	1740	211	2010-03-09	2010-10-05	10	2010	131	17	116	24	146	21	176	16	206	14	236	0	266	0	296	0	326	6	356	16	26	15	56	2	86
488	1362	K3601	K4621	1.1	4	2020	252	2010-03-09	2010-11-15	11	2010	185	24	76	18	106	20	136	15	166	20	196	15	226	16	256	15	286	3	316	0	346	15	16	24	46
489	1376	K4590	K4903	1.1	4	2000	214	2010-03-09	2010-10-08	10	2010	157	21	113	24	143	20	173	7	203	14	233	10	263	7	293	11	323	8	353	11	23	8	53	16	83
490	1391	K4235	K4103	1.1	4	1900	212	2010-03-09	2010-10-06	10	2010	113	5	115	14	145	11	175	14	205	18	235	14	265	3	295	0	325	0	355	14	25	17	55	3	85
491	1408	K3576	K3336	1.1	4	2100	186	2010-03-09	2010-09-10	9	2010	107	8	141	11	171	12	201	8	231	5	261	0	291	0	321	3	351	16	21	20	51	12	81	12	111
492	1423	K3576	K3352	1.1	4	2200	239	2010-03-09	2010-11-02	11	2010	121	5	89	16	119	15	149	15	179	16	209	11	239	4	269	5	299	5	329	0	359	13	29	16	59
493	1431	K4023	K4407	1.1	4	1920	222	2010-03-09	2010-10-16	10	2010	144	19	105	16	135	15	165	16	195	13	225	11	255	7	285	10	315	0	345	10	15	15	45	12	75
494	1455	K4526	K3882	1.1	4	2140	207	2010-03-09	2010-10-01	10	2010	171	18	120	23	150	3	180	19	210	2	240	1	270	19	300	6	330	21	360	25	30	20	60	14	90
495	1464	K4590	K4903	1.1	4	2080	184	2010-03-09	2010-09-08	9	2010	115	15	143	7	173	10	203	7	233	10	263	6	293	3	323	2	353	14	23	23	53	10	83	8	113
496	1493	K3622	K3817	1.2	4	1780	246	2010-03-16	2010-11-16	11	2010	129	17	75	22	105	19	135	21	165	18	195	16	225	3	255	0	285	2	315	0	345	8	15	3	45
497	1495	K4026	K4288	1.2	4	1900	214	2010-03-16	2010-10-15	10	2010	140	12	106	20	136	19	166	16	196	17	226	10	256	7	286	4	316	0	346	10	16	20	46	5	76
498	1459	K4590	K4810	1.2	4	2040	218	2010-03-16	2010-10-19	10	2010	92	22	102	18	132	2	162	0	192	0	222	0	252	0	282	0	312	0	342	8	12	21	42	21	72
499	1512	K4203	K3907	1.2	4	2020	205	2010-03-16	2010-10-06	10	2010	129	14	115	19	145	19	175	16	205	13	235	12	265	15	295	2	325	0	355	10	25	0	55	9	85
500	1514	K4695	K4603	1.2	4	2100	221	2010-03-16	2010-10-22	10	2010	143	16	99	17	129	15	159	9	189	15	219	12	249	10	279	8	309	0	339	5	9	19	39	17	69
501	1517	K3845	K3917	1.2	4	1820	194	2010-03-16	2010-09-25	9	2010	6	0	126	0	156	0	186	0	216	0	246	0	276	0	306	0	336	2	6	3	36	1	66	0	96
502	1519	K4590	K4623	1.2	4	1860	222	2010-03-16	2010-10-23	10	2010	115	14	98	18	128	19	158	15	188	0	218	0	248	0	278	0	308	14	338	6	8	20	38	9	68
503	1543	K3576	K3715	1.2	4	2200	194	2010-03-16	2010-09-25	9	2010	121	15	126	18	156	16	186	16	216	18	246	4	276	10	306	3	336	2	6	10	36	5	66	4	96
504	1549	K4586	K4765	1.2	4	1860	229	2010-03-16	2010-10-30	10	2010	22	0	91	4	121	5	151	1	181	0	211	0	241	0	271	0	301	0	331	1	1	10	31	1	61
505	1570	K4586	K4661	1.2	4	2180	205	2010-03-16	2010-10-06	10	2010	90	14	115	11	145	10	175	6	205	4	235	0	265	1	295	0	325	0	355	17	25	18	55	9	85
506	1593	K3727	K3821	1.2	4	1820	239	2010-03-16	2010-11-09	11	2010	122	23	82	16	112	9	142	0	172	0	202	0	232	16	262	16	292	3	322	0	352	17	22	22	52
507	1595	K4526	K3895	1.2	4	1760	190	2010-03-16	2010-09-21	9	2010	194	25	130	20	160	18	190	14	220	16	250	11	280	7	310	5	340	8	10	25	40	23	70	22	100
508	1606	K4716	K4875	1.2	4	2080	185	2010-03-16	2010-09-16	9	2010	173	24	135	21	165	22	195	14	225	17	255	14	285	15	315	0	345	12	15	15	45	19	75	0	105
509	1636	K3622	K3817	1.2	4	1800	264	2010-03-16	2010-12-04	12	2010	41	12	57	0	87	10	117	0	147	1	177	0	207	0	237	0	267	0	297	0	327	0	357	18	27
510	1658	K4526	K3882	1.2	4	2500	257	2010-03-16	2010-11-27	11	2010	75	15	64	11	94	8	124	15	154	7	184	0	214	1	244	0	274	0	304	0	334	2	4	16	34
511	1720	K3727	K3821	1.3	4	2000	186	2010-03-23	2010-09-24	9	2010	166	24	127	21	157	11	187	3	217	12	247	5	277	12	307	22	337	13	7	24	37	10	67	9	97
512	1728	K3727	K3384	1.3	4	2540	198	2010-03-23	2010-10-06	10	2010	61	15	115	2	145	4	175	3	205	0	235	8	265	4	295	1	325	3	355	6	25	7	55	8	85
513	1733	K4669	K4648	1.3	4	1740	200	2010-03-23	2010-10-08	10	2010	192	20	113	21	143	17	173	15	203	17	233	13	263	16	293	16	323	10	353	16	23	21	53	10	83
514	1752	K4400	K4048	1.3	4	1480	206	2010-03-23	2010-10-14	10	2010	170	20	107	18	137	18	167	15	197	15	227	16	257	15	287	23	317	2	347	12	17	7	47	9	77
515	1758	K3582	K3555	1.3	4	1760	242	2010-03-23	2010-11-19	11	2010	4	0	72	0	102	0	132	0	162	0	192	0	222	0	252	0	282	0	312	0	342	4	12	0	42
516	1761	K4824	K4626	1.3	4	1350	203	2010-03-23	2010-10-11	10	2010	157	19	110	16	140	18	170	17	200	17	230	15	260	18	290	12	320	2	350	17	20	6	50	0	80
517	1762	k3727	K3479	1.3	4	1600	269	2010-03-23	2010-12-16	12	2010	64	21	45	11	75	0	105	0	135	0	165	0	195	13	225	6	255	4	285	0	315	0	345	9	15
518	1781	k3601	K4582	1.3	4	1740	221	2010-03-23	2010-10-29	10	2010	192	20	92	21	122	24	152	21	182	24	212	20	242	11	272	8	302	0	332	3	2	20	32	20	62
519	1790	K3584	K3769	1.3	4	2200	257	2010-03-23	2010-12-04	12	2010	102	17	57	21	87	19	117	19	147	1	177	0	207	0	237	2	267	15	297	0	327	0	357	8	27
520	1816	K3727	K3479	1.3	4	2100	197	2010-03-23	2010-10-05	10	2010	28	9	116	0	146	0	176	0	206	0	236	0	266	0	296	0	326	0	356	13	26	0	56	6	86
521	1846	K3700	K3811	1.3	4	2060	236	2010-03-23	2010-11-13	11	2010	139	14	78	14	108	15	138	15	168	19	198	13	228	17	258	15	288	2	318	0	348	5	18	10	48
522	1857	K4443	K4174	1.3	4	1980	189	2010-03-23	2010-09-27	9	2010	153	17	124	19	154	17	184	19	214	17	244	13	274	7	304	12	334	14	4	12	34	1	64	5	94
523	2058	K3509	K4488	2.1	4	1620	223	2010-04-07	2010-11-15	11	2010	108	23	76	20	106	11	136	0	166	0	196	0	226	0	256	10	286	15	316	0	346	8	16	21	46
524	2060	K3727	K4021	2.1	4	1820	254	2010-04-07	2010-12-16	12	2010	85	8	45	12	75	1	105	16	135	14	165	14	195	11	225	2	255	0	285	0	315	0	345	7	15
525	2068	K4917	K3352	2.1	4	1800	227	2010-04-07	2010-11-19	11	2010	89	17	72	16	102	3	132	0	162	0	192	0	222	9	252	21	282	12	312	0	342	3	12	8	42
526	2073	K4690	K3436	2.1	4	1060	268	2010-04-07	2010-12-30	12	2010	108	13	31	22	61	16	91	14	121	10	151	11	181	11	211	6	241	4	271	0	301	0	331	1	1
527	2082	K4409	K4863	2.1	4	1680	241	2010-04-07	2010-12-03	12	2010	127	24	58	20	88	15	118	13	148	16	178	11	208	14	238	5	268	0	298	0	328	0	358	9	28
528	2095	K3540	K4329	2.1	4	2120	247	2010-04-07	2010-12-09	12	2010	169	23	52	19	82	19	112	18	142	18	172	16	202	20	232	16	262	8	292	0	322	0	352	12	22
529	2105	K4409	K4664	2.1	4	1880	175	2010-04-07	2010-09-28	9	2010	181	21	123	18	153	11	183	16	213	14	243	12	273	14	303	12	333	4	3	20	33	21	63	18	93
530	2119	K4672	K3753	2.1	4	2480	216	2010-04-07	2010-11-08	11	2010	155	22	83	15	113	13	143	13	173	17	203	14	233	19	263	15	293	0	323	0	353	17	23	10	53
531	2121	K4409	K4664	2.1	4	2200	209	2010-04-07	2010-11-01	11	2010	166	20	90	19	120	15	150	19	180	17	210	6	240	10	270	18	300	7	330	0	360	21	30	14	60
532	2126	K4292	K4823	2.1	4	1860	268	2010-04-07	2010-12-30	12	2010	109	19	31	19	61	20	91	11	121	14	151	7	181	8	211	10	241	0	271	0	301	0	331	1	1
533	2145	K3509	K4488	2.1	4	1800	174	2010-04-07	2010-09-27	9	2010	136	16	124	19	154	6	184	5	214	8	244	11	274	8	304	14	334	4	4	18	34	17	64	10	94
534	2159	K4669	K3688	2.1	4	1860	267	2010-04-07	2010-12-29	12	2010	72	11	32	15	62	14	92	14	122	4	152	8	182	4	212	0	242	0	272	0	302	0	332	2	2
535	2176	K4203	K4621	2.1	4	2200	216	2010-04-07	2010-11-08	11	2010	112	17	83	18	113	15	143	4	173	0	203	1	233	0	263	25	293	14	323	0	353	14	23	4	53
536	2177	K4917	K3777	2.1	4	1700	231	2010-04-07	2010-11-23	11	2010	181	20	68	19	98	22	128	21	158	19	188	13	218	17	248	21	278	8	308	0	338	5	8	16	38
537	2181	K4400	K4661	2.1	4	1600	267	2010-04-07	2010-12-29	12	2010	118	15	32	12	62	16	92	4	122	16	152	4	182	24	212	18	242	8	272	0	302	0	332	1	2
538	2183	K3584	K4103	2.1	4	1800	175	2010-04-07	2010-09-28	9	2010	43	8	123	8	153	1	183	0	213	0	243	0	273	0	303	0	333	1	3	16	33	4	63	5	93
539	2185	K3727	K4411	2.1	4	1920	169	2010-04-07	2010-09-22	9	2010	150	19	129	18	159	7	189	13	219	12	249	0	279	4	309	23	339	13	9	15	39	15	69	11	99
540	2198	K4695	K3398	2.1	4	1920	219	2010-04-07	2010-11-11	11	2010	11	0	80	0	110	0	140	0	170	0	200	0	230	0	260	0	290	0	320	0	350	10	20	1	50
541	2232	K4824	K3653	2.1	4	1900	226	2010-04-07	2010-11-18	11	2010	134	13	73	14	103	11	133	9	163	14	193	13	223	18	253	18	283	1	313	0	343	9	13	14	43
542	2246	K3622	K3861	2.1	4	2100	216	2010-04-07	2010-11-08	11	2010	88	7	83	17	113	17	143	13	173	6	203	1	233	0	263	0	293	0	323	0	353	13	23	14	53
543	2269	K4026	K4603	2.1	4	1980	256	2010-04-07	2010-12-18	12	2010	145	18	43	18	73	9	103	20	133	19	163	16	193	18	223	19	253	4	283	0	313	0	343	4	13
544	2271	K3576	K4288	2.1	4	2480	216	2010-04-07	2010-11-08	11	2010	0	0	83	0	113	0	143	0	173	0	203	0	233	0	263	0	293	0	323	0	353	0	23	0	53
545	2274	K4400	K4749	2.1	4	1960	221	2010-04-07	2010-11-13	11	2010	99	15	78	14	108	14	138	16	168	17	198	8	228	0	258	0	288	0	318	0	348	9	18	6	48
546	2275	K4764	K3811	2.1	4	1820	265	2010-04-07	2010-12-27	12	2010	129	17	34	26	64	21	94	10	124	13	154	9	184	14	214	10	244	6	274	0	304	0	334	3	4
547	2282	K3584	K4103	2.2	4	2240	209	2010-04-14	2010-11-08	11	2010	134	14	83	18	113	14	143	15	173	17	203	13	233	14	263	14	293	0	323	0	353	15	23	0	53
548	2288	K4401	K4875	2.2	4	1700	247	2010-04-14	2010-12-16	12	2010	114	7	45	17	75	16	105	13	135	5	165	12	195	13	225	11	255	15	285	0	315	0	345	5	15
549	2367	K4026	K4880	2.2	4	2000	244	2010-04-14	2010-12-13	12	2010	136	19	48	16	78	15	108	13	138	13	168	4	198	19	228	21	258	7	288	0	318	0	348	9	18
550	2385	K4409	K4911	2.2	4	1820	223	2010-04-14	2010-11-22	11	2010	133	5	69	19	99	17	129	15	159	17	189	15	219	21	249	12	279	1	309	0	339	3	9	8	39
551	2394	K4716	K3554	2.2	4	1780	216	2010-04-14	2010-11-15	11	2010	138	20	76	14	106	16	136	11	166	13	196	16	226	19	256	11	286	0	316	0	346	12	16	6	46
552	2405	K3701	K4483	2.2	4	2400	209	2010-04-14	2010-11-08	11	2010	131	9	83	18	113	16	143	15	173	18	203	16	233	3	263	18	293	1	323	0	353	11	23	6	53
553	2432	K4400	K4661	2.2	4	1820	216	2010-04-14	2010-11-15	11	2010	136	24	76	20	106	20	136	19	166	20	196	17	226	7	256	0	286	1	316	0	346	8	16	0	46
554	2450	K3584	K4036	2.2	4	1900	224	2010-04-14	2010-11-23	11	2010	62	15	68	18	98	7	128	10	158	0	188	0	218	9	248	2	278	0	308	0	338	1	8	0	38
555	2508	K4409	K4875	2.2	4	2200	171	2010-04-14	2010-10-01	10	2010	152	18	120	18	150	15	180	12	210	10	240	12	270	13	300	6	330	0	360	12	30	17	60	19	90
556	2513	K4716	K3481	2.2	4	2100	213	2010-04-14	2010-11-12	11	2010	42	8	79	0	109	0	139	0	169	5	199	12	229	0	259	0	289	0	319	0	349	7	19	10	49
557	2692	K3576	K4282	2.3	4	2420	209	2010-04-21	2010-11-15	11	2010	55	7	76	9	106	7	136	7	166	8	196	8	226	2	256	2	286	2	316	0	346	3	16	0	46
558	2695	K4526	K4808	2.3	4	2400	169	2010-04-21	2010-10-06	10	2010	117	26	115	5	145	7	175	2	205	0	235	0	265	0	295	0	325	0	355	17	25	35	55	25	85
559	2703	K4590	K3802	2.3	4	2200	202	2010-04-21	2010-11-08	11	2010	133	22	83	16	113	16	143	8	173	12	203	10	233	7	263	11	293	1	323	0	353	11	23	19	53
560	2708	K3746	K3462	2.3	4	2300	240	2010-04-21	2010-12-16	12	2010	147	23	45	17	75	16	105	15	135	21	165	13	195	17	225	15	255	0	285	0	315	0	345	10	15
562	2716	K4026	K4880	2.3	4	2000	213	2010-04-21	2010-11-19	11	2010	83	7	72	16	102	9	132	12	162	14	192	0	222	0	252	0	282	0	312	0	342	7	12	18	42
563	2744	K3601	K4008	2.3	4	2600	180	2010-04-21	2010-10-17	10	2010	120	11	104	16	134	16	164	14	194	15	224	14	254	10	284	14	314	9	344	1	14	0	44	0	74
565	2791	K3706	K4545	2.3	4	2200	218	2010-04-21	2010-11-24	11	2010	144	18	67	18	97	18	127	15	157	15	187	8	217	15	247	15	277	1	307	0	337	4	7	17	37
566	2827	K4292	K4823	2.3	4	2300	213	2010-04-21	2010-11-19	11	2010	131	17	72	14	102	15	132	12	162	14	192	13	222	14	252	11	282	0	312	0	342	4	12	17	42
567	2835	K3576	K4282	2.3	4	2400	240	2010-04-21	2010-12-16	12	2010	155	22	45	19	75	18	105	16	135	18	165	18	195	19	225	15	255	5	285	0	315	0	345	5	15
568	2836	K4400	K4785	2.3	4	2690	272	2010-04-21	2011-01-17	1	2011	68	4	14	7	44	11	74	3	104	15	134	11	164	8	194	9	224	0	254	0	284	0	314	0	344
569	2847	K0983	K0474	2.3	4	1850	193	2010-04-21	2010-10-30	10	2010	24	2	91	2	121	0	151	0	181	0	211	0	241	0	271	0	301	0	331	2	1	9	31	9	61
570	2866	K4081	K4713	2.3	4	2100	223	2010-04-21	2010-11-29	11	2010	122	13	62	10	92	18	122	16	152	16	182	13	212	13	242	6	272	1	302	0	332	1	2	15	32
571	2867	K4203	K4582	2.3	4	2100	244	2010-04-21	2010-12-20	12	2010	108	15	41	13	71	18	101	16	131	20	161	15	191	4	221	0	251	0	281	0	311	0	341	7	11
572	02896	K3706	K4875	3.1	4	1900	220	2010-05-06	2010-12-11	12	2010	64	7	50	5	80	11	110	10	140	8	170	6	200	7	230	3	260	2	290	0	320	0	350	5	20
573	3027	K3335	K4663	3.1	4	1920	215	2010-05-06	2010-12-06	12	2010	127	15	55	20	85	15	115	9	145	18	175	10	205	14	235	10	265	5	295	0	325	0	355	11	25
574	3030	K4526	K3821	3.1	4	1800	251	2010-05-06	2011-01-11	1	2011	39	10	20	13	50	6	80	6	110	2	140	2	170	0	200	0	230	0	260	0	290	0	320	0	350
575	3038	K3584	K4749	3.1	4	1600	219	2010-05-06	2010-12-10	12	2010	103	21	51	16	81	13	111	13	141	9	171	5	201	6	231	8	261	1	291	0	321	0	351	11	21
576	3051	K4690	K4407	3.1	4	1940	238	2010-05-06	2010-12-29	12	2010	135	13	32	16	62	18	92	16	122	19	152	12	182	9	212	19	242	11	272	0	302	0	332	2	2
577	3101	K4690	K4407	3.1	4	2180	215	2010-05-06	2010-12-06	12	2010	156	21	55	16	85	16	115	17	145	15	175	17	205	18	235	15	265	8	295	0	325	0	355	13	25
578	3106	K3576	K4648	3.1	4	1920	225	2010-05-06	2010-12-16	12	2010	168	20	45	19	75	19	105	17	135	17	165	16	195	20	225	23	255	8	285	0	315	0	345	9	15
579	3136	K4292	K3777	3.2	4	1760	213	2010-05-13	2010-12-11	12	2010	97	19	50	18	80	17	110	15	140	11	170	13	200	2	230	0	260	0	290	0	320	0	350	2	20
580	3146	K4586	K4101	3.2	4	1780	205	2010-05-13	2010-12-03	12	2010	81	2	58	7	88	13	118	13	148	14	178	10	208	12	238	7	268	0	298	0	328	0	358	3	28
581	3199	K4824	K4488	3.2	4	1720	230	2010-05-13	2010-12-28	12	2010	65	14	33	15	63	8	93	6	123	5	153	7	183	8	213	0	243	0	273	0	303	0	333	2	3
582	3206	K4292	K3777	3.2	4	2330	180	2010-05-13	2010-11-08	11	2010	154	19	83	19	113	20	143	15	173	13	203	10	233	1	263	17	293	7	323	0	353	20	23	13	53
583	3223	K4235	K3363	3.2	4	1700	244	2010-05-13	2011-01-11	1	2011	116	15	20	22	50	19	80	19	110	1	140	13	170	4	200	16	230	7	260	0	290	0	320	0	350
584	3232	K3582	K4785	3.2	4	1920	246	2010-05-13	2011-01-13	1	2011	34	7	18	7	48	18	78	2	108	0	138	0	168	0	198	0	228	0	258	0	288	0	318	0	348
585	3242	K3706	K4863	3.2	4	2050	261	2010-05-13	2011-01-28	1	2011	75	3	3	10	33	10	63	13	93	14	123	13	153	12	183	0	213	0	243	0	273	0	303	0	333
586	3247	K5643	K3317	3.2	4	2000	150	2010-05-13	2010-10-09	10	2010	110	16	112	21	142	20	172	13	202	9	232	14	262	10	292	0	322	0	352	1	22	1	52	5	82
587	3250	K4292	K3715	3.2	4	1700	212	2010-05-13	2010-12-10	12	2010	128	11	51	12	81	15	111	18	141	19	171	12	201	15	231	12	261	8	291	0	321	0	351	6	21
588	3299	K4590	K4008	3.3	4	2770	237	2010-05-20	2011-01-11	1	2011	88	9	20	18	50	11	80	11	110	5	140	8	170	12	200	14	230	0	260	0	290	0	320	0	350
589	3302	K4669	K4329	3.3	4	2440	219	2010-05-20	2010-12-24	12	2010	145	24	37	19	67	19	97	19	127	16	157	13	187	14	217	16	247	1	277	0	307	0	337	4	7
590	3304	K4235	K3769	3.3	4	1950	197	2010-05-20	2010-12-02	12	2010	207	27	59	22	89	20	119	21	149	21	179	15	209	26	239	20	269	12	299	0	329	0	359	23	29
591	3305	K4235	K3363	3.3	4	2230	222	2010-05-20	2010-12-27	12	2010	146	22	34	23	64	20	94	17	124	15	154	12	184	18	214	14	244	1	274	0	304	0	334	4	4
592	3324	K4023	K3436	3.3	4	2100	204	2010-05-20	2010-12-09	12	2010	149	24	52	21	82	12	112	17	142	18	172	6	202	0	232	21	262	13	292	0	322	0	352	17	22
593	3335	K3576	K4823	3.3	4	2650	222	2010-05-20	2010-12-27	12	2010	49	22	34	13	64	6	94	1	124	1	154	0	184	2	214	0	244	0	274	0	304	0	334	4	4
594	3353	K4026	K3815	3.3	4	2200	206	2010-05-20	2010-12-11	12	2010	125	19	50	16	80	15	110	17	140	15	170	12	200	15	230	5	260	0	290	0	320	0	350	11	20
595	3363	K3335	K4626	3.3	4	2280	197	2010-05-20	2010-12-02	12	2010	146	25	59	21	89	14	119	10	149	3	179	0	209	13	239	23	269	17	299	0	329	0	359	20	29
596	3366	K4586	K4101	3.3	4	2250	188	2010-05-20	2010-11-23	11	2010	166	16	68	18	98	17	128	20	158	14	188	17	218	14	248	16	278	8	308	0	338	5	8	21	38
597	3370	K3727	K4808	3.3	4	2230	192	2010-05-20	2010-11-27	11	2010	71	7	64	3	94	9	124	15	154	7	184	4	214	13	244	2	274	1	304	0	334	2	4	8	34
598	3372	K4292	K3715	3.3	4	1790	198	2010-05-20	2010-12-03	12	2010	99	17	58	15	88	13	118	9	148	11	178	3	208	5	238	1	268	1	298	0	328	0	358	24	28
599	3374	K4695	K4036	3.3	4	2900	236	2010-05-20	2011-01-10	1	2011	76	17	21	19	51	14	81	14	111	3	141	3	171	3	201	1	231	2	261	0	291	0	321	0	351
600	3375	K3727	K4808	3.3	4	2600	219	2010-05-20	2010-12-24	12	2010	112	11	37	7	67	17	97	16	127	19	157	6	187	13	217	17	247	3	277	0	307	0	337	3	7
601	1329	K4690	K4883	1.1	4	1780	246	2010-03-09	2010-11-09	11	2010	72	7	82	8	112	11	142	12	172	10	202	12	232	7	262	1	292	0	322	0	352	2	22	2	52
602	1557	K3509	K3744	1.2	4	1720	227	2010-03-16	2010-10-28	10	2010	133	17	93	18	123	18	153	13	183	13	213	1	243	8	273	6	303	0	333	9	3	16	33	14	63
603	1659	K4292	K3861	1.2	4	1760	246	2010-03-16	2010-11-16	11	2010	127	20	75	20	105	17	135	9	165	11	195	0	225	0	255	1	285	13	315	12	345	12	15	12	45
604	1709	K4672	K3470	1.3	4	1960	221	2010-03-23	2010-10-29	10	2010	201	24	92	17	122	20	152	17	182	17	212	12	242	19	272	16	302	12	332	14	2	21	32	12	62
605	2045	K4292	K4583	2.1	4	1960	223	2010-04-07	2010-11-15	11	2010	150	15	76	19	106	17	136	18	166	14	196	6	226	12	256	19	286	12	316	5	346	10	16	3	46
606	2084	K4292	K4823	2.1	4	1820	221	2010-04-07	2010-11-13	11	2010	135	12	78	22	108	19	138	21	168	17	198	13	228	11	258	0	288	0	318	2	348	16	18	2	48
607	2141	K4888	K3615	2.1	4	1920	204	2010-04-07	2010-10-27	10	2010	121	20	94	17	124	13	154	15	184	6	214	4	244	1	274	0	304	0	334	5	4	21	34	19	64
608	2428	K3584	K4103	2.2	4	2000	200	2010-04-14	2010-10-30	10	2010	116	15	91	9	121	7	151	8	181	16	211	14	241	15	271	0	301	0	331	14	1	16	31	2	61
609	2723	K3977	K3891	2.3	4	2200	213	2010-04-21	2010-11-19	11	2010	119	16	72	12	102	16	132	9	162	17	192	14	222	12	252	3	282	0	312	1	342	7	12	12	42
610	2750	K4888	K3384	2.3	4	2500	200	2010-04-21	2010-11-06	11	2010	0	0	85	0	115	0	145	0	175	0	205	0	235	0	265	0	295	0	325	0	355	0	25	0	55
611	2757	K4590	K4320	2.3	4	2050	203	2010-04-21	2010-11-09	11	2010	149	18	82	17	112	8	142	18	172	19	202	16	232	15	262	0	292	0	322	3	352	17	22	18	52
612	3001	K3601	K4469	3.1	4	2020	191	2010-05-06	2010-11-12	11	2010	126	16	79	15	109	18	139	20	169	17	199	14	229	14	259	1	289	0	319	2	349	4	19	5	49
613	3034	K3749	K3753	3.1	4	2200	191	2010-05-06	2010-11-12	11	2010	217	25	79	22	109	24	139	22	169	14	199	17	229	20	259	22	289	15	319	0	349	11	19	25	49
614	3063	K3504	K4603	3.1	4	1680	198	2010-05-06	2010-11-19	11	2010	177	18	72	18	102	20	132	17	162	18	192	14	222	20	252	17	282	13	312	14	342	8	12	0	42
615	3089	K4917	K3802	3.1	4	1680	195	2010-05-06	2010-11-16	11	2010	117	22	75	20	105	16	135	19	165	8	195	3	225	2	255	0	285	0	315	5	345	10	15	12	45
616	3124	K4716	K4483	3.1	4	1780	192	2010-05-06	2010-11-13	11	2010	125	25	78	22	108	14	138	14	168	7	198	6	228	2	258	0	288	0	318	0	348	13	18	22	48
617	3194	K4824	K4407	3.2	4	2600	258	2010-05-13	2011-01-25	1	2011	120	4	6	10	36	16	66	14	96	16	126	12	156	18	186	19	216	11	246	0	276	0	306	0	336
618	3239	K4823	K4535	3.2	4	1700	189	2010-05-13	2010-11-17	11	2010	70	15	74	11	104	9	134	2	164	0	194	0	224	2	254	0	284	3	314	3	344	10	14	15	44
619	3400	0	0	0	4	2400	196	2010-06-08	2010-12-20	12	2010	155	14	41	14	71	19	101	14	131	21	161	20	191	16	221	13	251	16	281	2	311	0	341	6	11
620	3417	0	0	0	4	1940	218	2010-06-08	2011-01-11	1	2011	201	4	20	17	50	22	80	20	110	24	140	24	170	25	200	22	230	20	260	19	290	4	320	0	350
621	3418	0	0	0	4	2320	184	2010-06-08	2010-12-08	12	2010	59	17	53	14	83	10	113	3	143	0	173	3	203	0	233	0	263	0	293	0	323	0	353	12	23
622	3454	0	0	0	4	2100	192	2010-06-08	2010-12-16	12	2010	150	14	45	8	75	18	105	18	135	24	165	23	195	16	225	5	255	14	285	6	315	0	345	4	15
623	3473	0	0	0	4	2160	228	2010-06-15	2011-01-28	1	2011	94	3	3	19	33	17	63	18	93	5	123	1	153	14	183	17	213	0	243	0	273	0	303	0	333
624	3487	0	0	0	4	2010	216	2010-06-15	2011-01-16	1	2011	151	5	15	9	45	17	75	18	105	24	135	18	165	20	195	14	225	18	255	8	285	0	315	0	345
625	3511	0	0	0	4	1920	224	2010-06-15	2011-01-24	1	2011	178	4	7	13	37	20	67	18	97	23	127	22	157	25	187	22	217	21	247	10	277	0	307	0	337
626	3521	0	0	0	4	.	213	2010-06-15	2011-01-13	1	2011	154	11	18	18	48	22	78	8	108	21	138	22	168	22	198	17	228	12	258	1	288	0	318	0	348
627	3523	0	0	0	4	2050	185	2010-06-15	2010-12-16	12	2010	83	17	45	6	75	12	105	12	135	8	165	8	195	11	225	2	255	0	285	1	315	0	345	6	15
628	3532	0	0	0	4	2300	219	2010-06-15	2011-01-19	1	2011	129	7	12	15	42	18	72	17	102	23	132	9	162	1	192	20	222	7	252	12	282	0	312	0	342
629	3537	0	0	0	4	2260	229	2010-06-15	2011-01-29	1	2011	109	2	2	17	32	19	62	21	92	3	122	0	152	0	182	6	212	17	242	20	272	4	302	0	332
630	3540	0	0	0	4	1800	217	2010-06-15	2011-01-17	1	2011	188	10	14	19	44	22	74	19	104	21	134	22	164	22	194	23	224	19	254	11	284	0	314	0	344
631	3553	0	0	0	4	2610	222	2010-06-15	2011-01-22	1	2011	122	5	9	15	39	16	69	16	99	22	129	7	159	13	189	17	219	0	249	6	279	5	309	0	339
632	3575	0	0	0	4	2280	190	2010-06-15	2010-12-21	12	2010	201	21	40	16	70	15	100	20	130	28	160	22	190	21	220	23	250	19	280	9	310	0	340	7	10
633	3628	0	0	0	4	2360	217	2010-06-22	2011-01-24	1	2011	149	8	7	18	37	18	67	25	97	13	127	13	157	12	187	16	217	14	247	10	277	2	307	0	337
634	3633	0	0	0	4	.	205	2010-06-22	2011-01-12	1	2011	138	12	19	17	49	16	79	18	109	19	139	0	169	2	199	25	229	23	259	6	289	0	319	0	349
635	3634	0	0	0	4	1970	176	2010-06-22	2010-12-14	12	2010	103	6	47	7	77	18	107	15	137	1	167	0	197	10	227	4	257	17	287	15	317	5	347	5	17
636	3645	0	0	0	4	2080	205	2010-06-22	2011-01-12	1	2011	131	11	19	13	49	17	79	2	109	21	139	18	169	15	199	23	229	11	259	0	289	0	319	0	349
637	3660	0	0	0	4	2280	189	2010-06-22	2010-12-27	12	2010	167	18	34	11	64	18	94	15	124	20	154	15	184	19	214	20	244	17	274	10	304	0	334	4	4
638	3675	0	0	0	4	1780	218	2010-06-22	2011-01-25	1	2011	126	5	6	14	36	19	66	21	96	24	126	1	156	14	186	4	216	19	246	5	276	0	306	0	336
639	3681	0	0	0	4	2020	217	2010-06-22	2011-01-24	1	2011	66	5	7	15	37	20	67	11	97	14	127	0	157	0	187	1	217	0	247	0	277	0	307	0	337
640	3683	0	0	0	4	1980	219	2010-06-22	2011-01-26	1	2011	130	3	5	15	35	20	65	23	95	22	125	15	155	10	185	2	215	7	245	13	275	0	305	0	335
641	3698	0	0	0	4	2000	205	2010-06-22	2011-01-12	1	2011	160	9	19	16	49	19	79	15	109	16	139	22	169	19	199	21	229	17	259	6	289	0	319	0	349
642	4019	0	0	0	4		222	2010-06-29	2011-02-05	2	2011	99	1	356	7	26	7	56	19	86	22	116	2	146	1	176	19	206	13	236	8	266	0	296	0	326
643	4046	0	0	0	4	2080	189	2010-06-29	2011-01-03	1	2011	178	16	28	15	58	18	88	21	118	26	148	22	178	13	208	23	238	13	268	11	298	0	328	0	358
644	4086	0	0	0	4	2520	225	2010-06-19	2011-01-29	1	2011	157	3	2	14	32	23	62	21	92	17	122	18	152	18	182	21	212	20	242	2	272	0	302	0	332
645	4115	0	0	0	4	2200	216	2010-06-29	2011-01-30	1	2011	142	2	1	16	31	21	61	20	91	18	121	18	151	11	181	15	211	17	241	4	271	0	301	0	331
646	4136	0	0	0	4	.	291	2010-06-29	2011-04-15	4	2011	94	0	286	0	316	0	346	0	16	20	46	15	76	20	106	14	136	22	166	3	196	0	226	0	256
647	4411	0	0	0	4	1780	189	2010-07-13	2011-01-17	1	2011	154	13	14	1	44	16	74	18	104	26	134	24	164	12	194	15	224	20	254	9	284	0	314	0	344
648	4442	0	0	0	4	2360	210	2010-07-13	2011-02-07	2	2011	126	0	354	10	24	19	54	18	84	6	114	0	144	14	174	23	204	20	234	11	264	5	294	0	324
649	4466	0	0	0	4	1960	195	2010-07-13	2011-01-23	1	2011	141	7	8	8	38	23	68	21	98	27	128	0	158	0	188	22	218	17	248	16	278	0	308	0	338
							203.054					114.158
												42.0373
												0
												114.158
